# Supplementary material for: A Search for Parent-of-Origin Effects on Honey Bee Gene Expression
Source: G3 (Bethesda). 2015 Jun 5;5(8):1657–62. doi: 10.1534/g3.115.017814 (PMC4528322; doi:10.1534/g3.115.017814)
Supplement: Supporting Information [file supp_g3.115.017814_TableS1.xlsx]

## Sheet: Kocher et al Supp 1
					Reciprocal BLAST annotation								Counts																	Pyroseq		MiSeq larvae		MiSeq guards		MiSeq Foragers
Annotation (manual annotation based on BLAST of OGS3.2 and community annotation)	xloc_id	OGS1.1 ID	OGS3.2 ID	Dm Gene Symbol Best BLAST hit	Gene Symbol (from FB)	FB gene ID	tissue	parent_fdr	race_fdr	inter_fdr	nSNPs	EA_A_mat	EA_A_pat	EA_B_mat	EA_B_pat	EA_3_mat	EA_3_pat	AE_A_mat	AE_A_pat	AE_B_mat	AE_B_pat	AE_3_mat	AE_3_pat	Fold_diff_EA_AE	EA bias	AE bias	EA maternal proportion	AE maternal proportion	Validates	EA maternal propotion	AE maternal propotion	EA maternal propotion	AE maternal propotion	EA maternal propotion	AE maternal propotion	EA maternal propotion	AE maternal propotion
uncharacterized protein LOC409752 isoform X1 [Apis mellifera]	XLOC_000318	GB17172	GB51852	CG2519	CG2519	FBgn0037336	brains	0.000773707	0.00174272	0.00619169	1	79	1	9	1	44	1	18	16	13	13	61	28	1.58357	maternal	maternal	0.977778	0.61745
patched domain-containing protein 3-like isoform X1 [Apis mellifera]	XLOC_000974	GB19943	GB42236	Ptr			brains	0.00323579	0.323695	0.0684092	1	35	28	15	3	50	27	22	10	28	16	37	10	0.894806	maternal	maternal	0.632911	0.707317
SIFamide receptor [Apis mellifera], conserved insect neuropeptide receptor	XLOC_003102	GB16178	GB47120	SIFaR	SIFaR	FBgn0038880	brains	0.0016069	0.238203	0.0100035	1	36	9	11	6	29	10	29	15	50	29	26	10	1.13946	maternal	maternal	0.752475	0.660377
no significant hits	XLOC_003217	none	none				brains	2.2e-09	2.54434e-05	0.265393	2	131	2	49	2	163	3	57	9	20	5	47	20	1.24871	maternal	maternal	0.98	0.78481	Yes	1	0.815
putative nuclear encoded mitochondrial sequence	XLOC_004420	none	none				brains	3.54e-06	0.0104199	0.00406542	1	51	2	25	1	129	1	1147	1	1236	3	1307	1	0.98219	maternal	maternal	0.980861	0.998647
nucleolar complex protein 3 homolog [Apis mellifera]	XLOC_004536	GB15973	GB50130	CG1234	CG1234	FBgn0037489	brains	2.08e-08	0.0373093	0.0521501	2	188	74	37	19	141	50	97	35	94	65	67	46	1.12597	maternal	maternal	0.719057	0.638614
uncharacterized protein LOC408508 isoform X2 [Apis mellifera]	XLOC_004771	GB16488	GB50257	m	m	FBgn0002577	brains	1.48e-09	5.87e-08	0.000161294	2	285	2	54	2	261	2	53	32	141	60	58	38	1.50086	maternal	maternal	0.990099	0.659686
uncharacterized threonine-rich GPI-anchored glycoprotein PJ4664.02-like isoform X4 [Apis mellifera]	XLOC_005350	GB13093	GB50827				brains	0.0015962	0.0556468	0.984967	1	22	65	8	6	20	67	3	14	34	40	31	48	0.664894	paternal	paternal	0.265957	0.4
high affinity cAMP-specific and IBMX-insensitive 3',5'-cyclic phosphodiesterase 8A-like, partial [Apis mellifera]	XLOC_005448	GB17724	GB52360	Pde8	Pde8	FBgn0266377	brains	0.00484797	0.696799	6.62672e-05	1	59	52	51	22	120	71	36	16	44	25	17	14	0.9611	maternal	maternal	0.613333	0.638158
uncharacterized protein LOC100576254 [Apis mellifera]	XLOC_005751		GB55617	CG5928	CG5928	FBgn0029836	brains	2.90305e-05	0.0196058	3.66e-07	1	41	109	3	19	44	120	49	177	123	315	257	258	0.71978	paternal	paternal	0.261905	0.363868
mediator of RNA polymerase II transcription subunit 22 [Apis mellifera]	XLOC_006625	GB14502	GB49069	MED22	MED22	FBgn0040339	brains	0.000555764	0.0010307	0.00741904	1	80	1	14	1	75	1	30	17	38	33	29	12	1.61058	maternal	maternal	0.982558	0.610063
uncharacterized protein LOC408761 [Apis mellifera]	XLOC_006634	GB16223	GB49129	bif	bif	FBgn0014133	brains	0.000555764	0.0010307	0.00741904	1	80	1	14	1	75	1	30	17	38	33	29	12	1.61058	maternal	maternal	0.982558	0.610063
oxidation resistance protein 1-like isoform X2 [Apis mellifera]	XLOC_007348	GB10124	GB46739	mtd	mtd	FBgn0013576	brains	1.15e-29	0.0468369	8.2e-17	4	1415	642	277	132	1269	689	1004	491	1970	1026	837	562	1.03443	maternal	maternal	0.669304	0.647029
sodium/potassium-transporting ATPase subunit alpha isoform X2 [Apis mellifera]	XLOC_007369	GB20055	GB42054	Atpalpha	Atpalpha	FBgn0002921	brains	4.79e-06	5.73e-06	2.75643e-05	1	1991	2	383	1	1849	1	788	283	900	675	664	438	1.59203	maternal	maternal	0.999054	0.627535
ribosomal RNA processing protein 36 homolog [Apis mellifera]	XLOC_007383	GB12316	GB42039	CG8461	CG8461	FBgn0038235	brains	4.79e-06	5.73e-06	2.75643e-05	1	1991	2	383	1	1849	1	788	283	900	675	664	438	1.59203	maternal	maternal	0.999054	0.627535
myosin-I heavy chain isoform X1 [Apis mellifera]	XLOC_007387	GB19204	GB42035	CG45784	CG45784	FBgn0040034	brains	0.000192016	0.0950922	0.926923	1	65	1	11	1	72	1	13	3	20	3	36	1	1.07957	maternal	maternal	0.980132	0.907895
uncharacterized protein LOC100578156 [Apis mellifera]	XLOC_007547	GB15528	GB44455	pirk	pirk	FBgn0034647	brains	6.9e-06	0.17616	0.000364802	2	42	88	21	7	37	82	10	25	19	70	22	33	1.26708	paternal	paternal	0.361011	0.284916
Teneurin a-like, neural glycoprotein [Apis mellifera]	XLOC_008331	GB12816	GB42976	Ten-a	Ten-a	FBgn0267001	brains	5e-26	6.18e-08	0.00297893	5	833	396	166	71	743	273	289	220	628	389	352	211	1.15538	maternal	maternal	0.701853	0.607468
vesicular acetylcholine transporter-like isoform X1 [Apis mellifera]	XLOC_008840	GB14414	GB43295	VAChT	VAChT	FBgn0015323	brains	3e-12	0.00117425	0.00400076	2	255	48	46	9	260	46	69	26	177	57	59	25	1.14405	maternal	maternal	0.84488	0.738499
WD-repeat containing, uncharacterized protein LOC100578157 [Apis mellifera]	XLOC_009828	GB10328	GB51657	CG9062			brains	0.0187176	0.885009	0.171796	1	40	12	12	1	10	18	5	5	22	11	18	8	1.02222	maternal	maternal	0.666667	0.652174
sodium channel protein paralytic isoform X27 [Apis mellifera]	XLOC_009998	GB12929	GB42728	para	para	FBgn0264255	brains	0.000167205	0.000262885	0.00816071	1	196	1	40	1	147	1	20	29	29	41	93	18	1.60713	maternal	maternal	0.992228	0.617391
deoxynucleotidyltransferase terminal-interacting protein 2-like [Apis mellifera]	XLOC_010959 (same SNPs as XLOC_010963 in brains)	GB11484	GB49119	CG1142	CG1142	FBgn0037504	brains	8.17e-14	3.23e-11	7.69e-07	3	256	4	78	4	235	3	56	55	153	77	99	45	1.54481	maternal	maternal	0.981034	0.635052	No			0.99721	0.483492	0.997998	0.489064	0.920036	0.504052
deoxynucleotidyltransferase terminal-interacting protein 2-like [Apis mellifera]	XLOC_010963 (same SNPs as XLOC_010959)	GB11484	GB49079	CG3603	CG3603	FBgn0029648	brains	8.17e-14	3.23e-11	7.69e-07	3	256	4	78	4	235	3	56	55	153	77	99	45	1.54481	maternal	maternal	0.981034	0.635052
no significant hits	XLOC_011271	none	none				brains	0.00637449	0.347425	0.000177045	1	24	40	5	8	35	77	5	7	6	10	1	20	1.38272	paternal	paternal	0.338624	0.244898
putative nuclear encoded mitochondrial sequence	XLOC_012772	none	none				brains	7.95e-12	6.67e-06	0.000248547	2	771	4	177	2	928	2	52	2	22	2	48	8	1.0937	maternal	maternal	0.995754	0.910448
putative nuclear encoded mitochondrial sequence	XLOC_013553	none	none				brains	7.12466e-05	0.912885	0.910355	1	71	1	13	1	125	1	43	1	70	1	72	1	1.00184	maternal	maternal	0.985849	0.984043
histone-lysine N-methyltransferase 2C [Apis mellifera], trithorax-related ortholog	XLOC_013854	GB30541	GB41196	trr	trr	FBgn0023518	brains	0.000539768	0.000961125	0.00483644	1	56	1	24	1	93	1	19	26	55	35	35	9	1.61421	maternal	maternal	0.982955	0.608939	Yes	0.932	0.545
serine--pyruvate aminotransferase, mitochondrial-like isoform X3 [Apis mellifera]	XLOC_000618	GB20058	GB46444	Spat	Spat	FBgn0014031	guards	0.000407646	0.0669855	6.26e-09	2	108	193	136	219			10	35	9	32			1.68357	paternal	paternal	0.371951	0.22093
serine/threonine-protein kinase Doa-like isoform X1 [Apis mellifera]	XLOC_002822	GB19218	GB55074	Doa	Doa	FBgn0265998	guards	8.46331e-05	0.00172142	0.370963	2	98	2	60	4			18	13	16	4			1.44512	maternal	maternal	0.963415	0.666667
ankyrin repeat domain-containing protein 50 isoform X5 [Apis mellifera]	XLOC_002849	GB19788	GB53611	CG10011	CG10011	FBgn0039590	guards	0.00691213	0.0814645	5.59e-07	2	112	57	129	40			18	22	27	13			1.02035	maternal	maternal	0.713018	0.698795
disks large 1 tumor suppressor protein-like isoform X1 [Apis mellifera]	XLOC_002887	none	GB40648	dlg1	dlg1	FBgn0001624	guards	0.0176231	0.0235103	0.38951	1	103	3	75	1			16	3	10	12			1.54227	maternal	maternal	0.978022	0.634146
putative nuclear encoded mitochondrial sequence	XLOC_004420	none	none				guards	0.0151372	0.103538	0.446892	1	17	2	16	5			94	2	50	1			0.842187	maternal	maternal	0.825	0.979592
astakine-like isoform X1 [Apis mellifera]	XLOC_004532	GB10334	GB50124				guards	0.00988763	0.00882472	0.224626	1	294	1	400	1			51	33	29	19			1.64526	maternal	maternal	0.997126	0.606061
rhodopsin, long-wavelength [Apis mellifera] (GB50196) / long wavelength sensitive opsin 2 [Apis mellifera] (GB50034) [apis genes on opposite strands]	XLOC_004668	GB19657/GB19336 transcript covers both	GB50196/GB50034 transcript covers both	Rh6/Rh2	Rh6/Rh2	FBgn0019940 (matches GB50196) / FBgn0003248 (matchesGB50034)	guards	0.010933	0.138903	0.000327905	1	88	169	137	210			23	78	22	54			1.46523	paternal	paternal	0.372517	0.254237	Yes			0.258	0.527	0.407	0.441	0.382	0.445
probable low affinity copper uptake protein 2-like isoform X3 [Apis mellifera]	XLOC_005961	GB18234	GB49115				guards	0.0290223	0.0381278	0.123887	1	50	2	67	4			12	6	6	6			1.58537	maternal	maternal	0.95122	0.6
oxidation resistance protein 1-like isoform X2 [Apis mellifera]	XLOC_007348	GB10124	GB46739	mtd	mtd	FBgn0013576	guards	3.68e-10	0.0119737	2.26e-07	5	177	65	201	65			92	52	76	46			1.17815	maternal	maternal	0.744094	0.631579
putative nuclear encoded mitochondrial sequence	XLOC_008336	none	none				guards	1.17395e-05	0.00288223	0.40807	1	6600	22	6712	29			2873	72	2233	41			1.01823	maternal	maternal	0.996183	0.978348
retinol dehydrogenase 14-like [Apis mellifera]	XLOC_008695	GB14824	GB53775	CG7675	CG7675	FBgn0038610	guards	0.0485007	0.956022	0.000254329	1	77	157	111	183			16	38	15	20			1.02224	paternal	paternal	0.356061	0.348315
vanin-like protein 1-like [Apis mellifera]	XLOC_008822	GB18904	GB43310	vanin-like			guards	5.77e-16	3.38606e-05	1.41e-14	7	307	177	351	257			254	99	224	83			0.831992	maternal	maternal	0.602564	0.724242	No	1	0.52
vanin-like protein 1-like isoform X2 [Apis mellifera]	XLOC_008823	GB16732	GB43311	vanin-like			guards	5.68e-17	1.98e-09	1.02e-09	6	333	57	404	89			110	82	126	66			1.35808	maternal	maternal	0.834655	0.614583	Yes			0.768	0.959	0.846	0.61	0.722	0.635
glutamyl aminopeptidase-like isoform X1 [Apis mellifera]	XLOC_008943	none	GB42426	CG14516			guards	0.0374663	0.590617	0.000125146	1	210	107	299	168			36	33	49	23			1.07697	maternal	maternal	0.649235	0.602837
aurora kinase A [Apis mellifera]	XLOC_009991	GB14418	GB43732	aurA	aurA	FBgn0000147	guards	0.000315624	0.00440358	0.743993	2	49	3	57	4			14	9	19	10			1.47814	maternal	maternal	0.938053	0.634615
Phosphoinositol phospholipase C X domain-containing protein 1 isoform X1 [Apis mellifera]	XLOC_010291	GB14001	GB53354	CG14945	CG14945	FBgn0032402	guards	0.00435355	0.00569831	0.103607	1	284	3	273	4			29	20	20	8			1.55193	maternal	maternal	0.987589	0.636364	Yes			0.997	0.991	0.991	0.532	0.881	0.501
deoxynucleotidyltransferase terminal-interacting protein 2-like [Apis mellifera]	XLOC_010959 (same SNPs as XLOC_010963 in brains)	GB11484	GB49119	CG1142	CG1142	FBgn0037504	guards	1.05e-10	8.88e-10	0.0536858	4	206	8	265	10			50	26	25	33			1.7209	maternal	maternal	0.96319	0.559701	No			0.997	0.483	0.998	0.489	0.92	0.504
ATP-dependent helicase brm [Apis mellifera]	XLOC_012155	GB13881	GB52563	brm	brm	FBgn0000212	guards	1.05e-10	8.88e-10	0.0536858	4	206	8	265	10			50	26	25	33			1.3957	maternal	maternal	0.87231	0.625
putative nuclear encoded mitochondrial sequence	XLOC_012772	none	none				guards	2.8e-13	0.00668998	2.9e-07	3	1300	9	1286	14			180	7	87	3			1.02831	maternal	maternal	0.991184	0.963899
putative nuclear encoded mitochondrial sequence	XLOC_013553	none	none				guards	0.00112285	0.34794	0.104274	1	584	3	515	4			247	3	103	3			1.01071	maternal	maternal	0.993671	0.983146
no good hits, 1131 aa	XLOC_001238	GB17506	GB54945				larvae	4.12e-10	0.303728	4.06e-06	6	193	60	93	42			67	27	69	39			1.09483	maternal	maternal	0.737113	0.673267
AmNlaz - IIS signaling and growth	XLOC_001898	GB11723	GB50875	NLaz			larvae	2.659e-05	0.0572302	0.382472	1	1488	2	1583	3			954	8	1026	5			1.00493	maternal	maternal	0.998375	0.993477
ankyrin repeat domain-containing protein 50 isoform X5 [Apis mellifera]	XLOC_002849	GB19788	GB53611	CG10011	CG10011	FBgn0039590	larvae	0.00240972	0.257433	0.736746	2	31	13	43	10			31	22	31	13			1.19355	maternal	maternal	0.762887	0.639175
cytochrome P450 9e2 [Apis mellifera]	XLOC_003794	GB19967	GB43728	Cyp9f2			larvae	8.66e-11	5.63e-06	0.000262486	4	129	24	135	17			79	49	153	84			1.36179	maternal	maternal	0.865574	0.635616	wrong tissue					0.242883	0.809241	0.251644	0.79957
uncharacterized protein LOC408761 [Apis mellifera]	XLOC_006634	GB16223	GB49129	bif	bif	FBgn0014133	larvae	0.000856029	0.00200268	0.0773068	2	52	2	40	2			33	27	18	10			1.65359	maternal	maternal	0.958333	0.579545
Teneurin a-like, neural glycoprotein [Apis mellifera]	XLOC_008331	GB12816	GB42976	Ten-a	Ten-a	FBgn0267001	larvae	9.58e-07	0.22154	0.756972	5	70	24	62	23			54	39	61	24			1.14141	maternal	maternal	0.73743	0.646067
putative nuclear encoded mitochondrial sequence	XLOC_008336	none	none				larvae	2.74968e-05	0.0116202	0.0169736	1	7122	13	6139	11			7001	52	6562	72			1.00732	maternal	maternal	0.998193	0.99094
huntingtin ortholog	XLOC_008691	GB18618	GB53778	htt	htt	FBgn0027655	larvae	0.00299594	0.962644	0.972551	5	65	41	52	36			69	45	51	32			0.990077	maternal	maternal	0.603093	0.609137
glutamyl aminopeptidase-like isoform X1 [Apis mellifera]	XLOC_008943	none	GB42426	CG14516			larvae	0.0178291	0.086238	0.0167038	1	154	65	237	102			73	59	97	66			1.21595	maternal	maternal	0.700717	0.576271
aurora kinase A [Apis mellifera]	XLOC_009991	GB14418	GB43732	aurA	aurA	FBgn0000147	larvae	0.0017109	0.00554326	0.131557	2	40	2	31	2			24	16	18	13			1.60032	maternal	maternal	0.946667	0.591549
putative nuclear encoded mitochondrial sequence	XLOC_012772	none	none				larvae	3.95e-15	0.00159909	0.699564	3	545	11	1505	7			299	6	615	25			1.02492	maternal	maternal	0.991296	0.967196
putative nuclear encoded mitochondrial sequence	XLOC_013553	none	none				larvae	0.000449315	0.844292	0.739887	1	441	3	1044	7			481	3	1122	10			1.00137	maternal	maternal	0.993311	0.991955
