# Supplementary material for: A Search for Parent-of-Origin Effects on Honey Bee Gene Expression
Source: G3 (Bethesda). 2015 Jun 5;5(8):1657–62. doi: 10.1534/g3.115.017814 (PMC4528322; doi:10.1534/g3.115.017814)
Supplement: Supporting Information [file supp_g3.115.017814_TableS2.xlsx]

## Sheet: Kocher et al Supp 2
				Reciprocal BLAST annotation							Counts
Annotation (from BLAST of OGS3.2 and community annotation)	xloc_id	OGS1.1 ID	OGS3.2 ID	Gene symbol (from FB)	FB gene Id	tissue	parent_fdr	race_fdr	inter_fdr	nSNPs	EA_A_mat	EA_A_pat	EA_B_mat	EA_B_pat	EA_3_mat	EA_3_pat	AE_A_mat	AE_A_pat	AE_B_mat	AE_B_pat	AE_3_mat	AE_3_pat	Fold_diff_EA_AE	EA bias	AE bias	HiSeq EA_ Eur prop	HiSeq AE_Eur prop	Validated by MiSeq?	MiSeq stage	Instar MiSeq EA_ mat prop	Instar MiSeq AE_ mat prop	Guard MiSeq EA_ mat prop	Guard MiSeq AE_ mat prop	Forager MiSeq EA_ mat prop	Forager MiSeq AE_ mat prop	Pyromark validation	EA Pyro	AE pyro
uncharacterized protein LOC408364 isoform X2 [Apis mellifera]	XLOC_002334	GB14680-RA	GB45020	CG14082	FBgn0036851	larvae	0.543708	0.00800988	0.457906	1	1	13	2	29			75	2	107	1			0.243243	Africanized	Africanized	0.0666667	0.0162162
	XLOC_002353	none	GB55119			larvae	0.543708	0.00800988	0.457906	1	1	13	2	29			75	2	107	1			0.243243	Africanized	Africanized	0.0666667	0.0162162
1.6 Kb ncRNA: Apis mellifera uncharacterized LOC100576929 (LOC100576929), transcript variant X3, ncRNA	XLOC_007027	none	none			larvae	0.430891	3.7378e-36	0.650133	13	50	227	90	318			281	50	290	66			0.997089	Africanized	Africanized	0.20438	0.16885
1.4 Kb putative ncRNA in opposite strand, but overlapping XLOC_007027	XLOC_007050	none	none			larvae	0.430891	3.7378e-36	0.650133	13	50	227	90	318			281	50	290	66			0.997089	Africanized	Africanized	0.20438	0.16885
	XLOC_005635	GB14830-RA	GB55669			larvae	0.430201	1.1314e-22	1.02198e-06	7	48	195	67	179			232	68	427	92			0.59707	Africanized	Africanized	0.235174	0.19536
	XLOC_013614	GB12208-RA	GB51676			larvae	0.897657	0.0069506	0.773368	2	4	17	14	27			21	16	25	6			0.911765	Africanized	Africanized	0.290323	0.323529
TPPP family protein CG4893-like isoform X1 [Apis mellifera]	XLOC_004481	GB20101-RA	GB50516	CG45057	FBgn0266417	larvae	0.842456	2.0513e-14	0.690626	7	75	177	94	201			164	72	178	94			1.07677	Africanized	Africanized	0.308958	0.326772
luciferin 4-monooxygenase-like [Apis mellifera]	XLOC_013619	GB13289-RA	GB51729			larvae	0.230917	2.1664e-13	0.0665599	4	137	316	208	425			316	183	444	247			0.912605	Africanized	Africanized	0.31768	0.361345
uncharacterized LOC725245 [Apis mellifera]	XLOC_002517	GB16764-RA	GB44888	egr	FBgn0033483	larvae	0.987794	0.00078733	0.528646	3	11	32	23	41			26	16	33	12			1.22989	Africanized	Africanized	0.317757	0.321839
arf-GAP with coiled-coil, ANK repeat and PH domain-containing protein 2 [Apis mellifera]	XLOC_003309	GB13475-RA	GB53859	CenB1A	FBgn0039056	larvae	0.985939	0.0120801	0.926164	3	14	28	19	30			30	13	25	19			1.04598	Africanized	Africanized	0.362637	0.367816
	XLOC_005941	GB14069-RA	GB56001	Pex2	FBgn0035876	larvae	0.953399	0.0498861	0.743313	2	11	17	14	25			16	10	22	11			1.13559	Africanized	Africanized	0.373134	0.355932
	XLOC_005944	GB13217-RA	GB56001	Pex2	FBgn0035876	larvae	0.953399	0.0498861	0.743313	2	11	17	14	25			16	10	22	11			1.13559	Africanized	Africanized	0.373134	0.355932
alpha-glucosidase [Apis mellifera]	XLOC_009414	GB20070-RA	GB54549	Mal-B1	FBgn0032381	larvae	0.985137	0.00093634	0.0021228	1	251	457	418	620			578	287	1095	747			0.644994	Africanized	Africanized	0.383162	0.381973
multiple inositol polyphosphate phosphatase 1-like [Apis mellifera]	XLOC_000309	GB11465-RA	GB51841	Mipp1	FBgn0026061	larvae	0.817233	0.0437112	0.190065	2	25	16	25	17			8	22	11	16			1.45614	European	European	0.60241	0.666667
	XLOC_006273	GB16292-RA	GB53644	Tob	FBgn0028397	larvae	0.985137	1.77181e-09	0.833137	9	232	144	168	116			162	267	90	124			1.02644	European	European	0.606061	0.608087
calcium-binding mitochondrial carrier protein Aralar1 [Apis mellifera]	XLOC_009565	GB11749-RA	GB41821	aralar1	FBgn0028646	larvae	0.893398	3.74178e-06	0.990002	5	134	65	133	102			85	128	88	132			1.00231	European	European	0.615207	0.600462
ankyrin repeat and death domain-containing protein 1A-like [Apis mellifera]	XLOC_003640	GB10556-RA	GB40159			larvae	0.904786	0.00292683	0.799078	3	44	28	42	25			27	40	20	44			1.06107	European	European	0.618705	0.641221
casein kinase II alpha subunit [Apis mellifera]	XLOC_002651	GB11423-RA	GB43105	CkIIalpha	FBgn0264492	larvae	0.904631	2.3786e-13	0.891245	8	236	161	258	133			140	260	143	235			1.01285	European	European	0.626904	0.636247
spermidine synthase [Apis mellifera]	XLOC_003410	GB12895-RA	GB49902	SpdS	FBgn0037723	larvae	0.892312	3.8421e-22	8.7967e-10	8	665	407	947	541			353	563	390	665			1.29883	European	European	0.629687	0.623034
glycine N-methyltransferase-like [Apis mellifera]	XLOC_002565	GB16202-RA	GB44871	Gnmt	FBgn0038074	larvae	0.846728	0.00140778	0.00150091	2	110	62	108	65			41	69	39	54			1.69951	European	European	0.631884	0.605911
glucose-1-phosphate uridylyltransferase [Apis mellifera]	XLOC_012856	GB11461-RA	GB41979	UGP	FBgn0035978	larvae	0.691044	1.01452e-06	0.51456	3	69	40	108	55			51	109	45	113			0.855346	European	European	0.650735	0.698113
casein kinase II alpha subunit [Apis mellifera]	XLOC_002669	GB11423-RA	GB43105	CkIIalpha	FBgn0264492	larvae	0.941809	3.2672e-13	0.792241	6	213	124	222	103			116	221	100	206			1.02955	European	European	0.6571	0.664075
uncharacterized LOC100577168 [Apis mellifera]	XLOC_008470	GB10323-RA	GB42378	dsx-c73A	FBgn0261799	larvae	0.983538	0.0131577	0.437048	2	21	16	27	9			14	33	19	28			0.776596	European	European	0.657534	0.648936
protein FAM46A-like [Apis mellifera]	XLOC_006828	GB15285-RA	GB49650	CG30497	FBgn0050497	larvae	0.697941	1.38219e-06	0.913661	5	50	27	56	28			27	59	19	59			0.981707	European	European	0.658385	0.719512
	XLOC_004468	GB16686-RA	GB50591			larvae	0.18214	3.4219e-16	1.07669e-09	5	356	151	468	273			114	245	123	332			1.53317	European	European	0.660256	0.708845
DNA repair protein REV1 [Apis mellifera]	XLOC_003490	GB12986-RA	GB54718	Rev1	FBgn0035150	larvae	0.980044	0.0184938	0.775957	2	19	6	20	14			10	24	12	21			0.880597	European	European	0.661017	0.671642
homeotic protein antennapedia [Apis mellifera]	XLOC_005140	GB18813-RA	GB51292	Antp	FBgn0260642	larvae	0.806171	0.00293902	0.765978	3	40	21	40	20			27	47	23	31			0.945312	European	European	0.661157	0.609375
uncharacterized LOC411091 [Apis mellifera]	XLOC_007474	GB18539-RA	GB50302	CG12288	FBgn0032620	larvae	0.816072	0.00516923	0.22965	1	119	62	170	83			100	171	85	157			0.846004	European	European	0.665899	0.639376
uncharacterized LOC411091 [Apis mellifera]	XLOC_007478	GB16757-RA	GB50302	CG12288	FBgn0032620	larvae	0.816072	0.00516923	0.22965	1	119	62	170	83			100	171	85	157			0.846004	European	European	0.665899	0.639376
uncharacterized protein LOC552558 [Apis mellifera]	XLOC_004436	GB10057-RA	GB50566	Osi8	FBgn0037415	larvae	0.0104644	3.1054e-13	4.02301e-08	4	197	78	108	74			89	294	123	391			0.509476	European	European	0.667396	0.763657
uncharacterized protein KIAA1109-like [Apis mellifera]	XLOC_003056	GB16770-RA	GB52098	tweek	FBgn0261671	larvae	0.858723	0.00825101	0.104073	1	137	71	129	61			73	101	28	84			1.39161	European	European	0.668342	0.646853
3-phosphoinositide-dependent protein kinase 1-like [Apis mellifera]	XLOC_000403	GB14401-RA	GB43004	Pdk1	FBgn0020386	larvae	0.747342	6.5387e-18	0.817292	11	243	108	269	144			135	232	125	237			1.04801	European	European	0.670157	0.643347
3-phosphoinositide-dependent protein kinase 1-like [Apis mellifera]	XLOC_000410	GB15780-RA	GB43004	Pdk1	FBgn0020386	larvae	0.747342	6.5387e-18	0.817292	11	243	108	269	144			135	232	125	237			1.04801	European	European	0.670157	0.643347
kruppel homolog 1 [Apis mellifera]	XLOC_011034	GB14867-RA	GB45427	Kr-h1	FBgn0266450	larvae	0.745907	4.60209e-06	0.978843	2	127	49	108	65			46	129	57	127			0.972145	European	European	0.673352	0.713092
	XLOC_006423	GB10751-RA	GB47059			larvae	0.806171	0.0149236	0.543943	2	28	15	28	12			20	34	18	26			0.846939	European	European	0.674699	0.612245
ras-associated and pleckstrin homology domains-containing protein 1-like isoform X1 [Apis mellifera]	XLOC_003123	GB19579-RA	GB52021	pico	FBgn0261811	larvae	0.846728	6.064e-12	0.0768748	8	129	48	110	64			51	123	34	78			1.22727	European	European	0.680912	0.702797
smooth [Apis mellifera]	XLOC_001083	GB17210-RA	GB51622	sm	FBgn0003435	larvae	0.951317	0.00093302	0.458305	2	42	21	42	18			26	64	23	35			0.831081	European	European	0.682927	0.668919
beta-arrestin-1 isoform X4 [Apis mellifera]	XLOC_010163	GB13683-RA	GB42604	krz	FBgn0040206	larvae	0.951317	5.6705e-16	0.51774	9	161	74	187	85			89	170	54	153			1.08798	European	European	0.686391	0.693133
	XLOC_000014	GB18435-RA	GB42175	vnc	FBgn0263251	larvae	0.747342	1.3742e-10	0.600235	6	120	50	142	69			68	139	73	124			0.943069	European	European	0.687664	0.65099
	XLOC_000035	GB11203-RA	GB42175	vnc	FBgn0263251	larvae	0.747342	1.3742e-10	0.600235	6	120	50	142	69			68	139	73	124			0.943069	European	European	0.687664	0.65099
	XLOC_002007	GB13059-RA	GB46634			larvae	0.48658	3.019e-05	0.492169	5	49	32	70	22			43	54	32	62			0.905759	European	European	0.687861	0.60733
	XLOC_002017	GB13059-RA	GB46634			larvae	0.48658	3.019e-05	0.492169	5	49	32	70	22			43	54	32	62			0.905759	European	European	0.687861	0.60733
probable V-type proton ATPase 116 kDa subunit a-like [Apis mellifera]	XLOC_012758	GB18729-RA	GB47153			larvae	0.998145	0.017702	0.890194	1	58	25	39	18			29	55	16	47			0.952381	European	European	0.692857	0.693878
	XLOC_007293	GB13030-RA	GB46724			larvae	0.431318	5.28814e-06	0.0152994	6	57	24	58	26			48	69	39	69			0.733333	European	European	0.69697	0.613333
glucose oxidase [Apis mellifera]	XLOC_007687	GB19418-RB	GB44549			larvae	0.999307	1.9458e-15	0.582976	10	111	45	153	69			46	105	79	184			0.913043	European	European	0.698413	0.698068
uncharacterized LOC409534 [Apis mellifera]	XLOC_002055	GB13321-RA	GB55151	CG30016	FBgn0050016	larvae	0.54022	1.58883e-05	0.131166	3	45	17	40	19			8	39	11	34			1.31522	European	European	0.702479	0.793478
uncharacterized protein LOC409956 isoformX1 [Apis mellifera]	XLOC_002058	GB12749-RA	GB55228			larvae	0.54022	1.58883e-05	0.131166	3	45	17	40	19			8	39	11	34			1.31522	European	European	0.702479	0.793478
	XLOC_003636	GB12811-RA	GB40165	CG2150	FBgn0003065	larvae	0.892312	6.313e-05	0.0562856	3	33	23	46	10			25	50	27	60			0.691358	European	European	0.705357	0.679012
	XLOC_003637	GB10231-RA	GB40163	CG11159	FBgn0034539	larvae	0.386603	0.0127353	0.158791	1	14	8	27	9			9	41	11	76			0.423358	European	European	0.706897	0.854015
uncharacterized LOC551080 [Apis mellifera]	XLOC_005097	GB30088-RC	GB54311	CG17119	FBgn0039045	larvae	0.9636	1.10029e-06	0.756972	4	48	20	66	27			30	64	22	57			0.930636	European	European	0.708075	0.699422
4.2 Kb putative ncRNA, antisense strand of end of 3'UTR for GB52021, ras-associated and pleckstrin homology domains-containing protein 1-like isoform X1 [Apis mellifera]	XLOC_003145	none	none			larvae	0.998145	6.547e-10	0.381097	6	101	31	74	39			33	92	26	56			1.18357	European	European	0.714286	0.714976
cytochrome b5-like isoform 1 [Apis mellifera]	XLOC_010133	GB14813-RA	GB42608			larvae	0.00124992	1.8704e-10	8.87515e-07	3	217	90	340	122			151	268	276	406			0.698456	European	European	0.724317	0.612171
64%/1 Kb of this XLOC is identical to the sense strand of Apis mellifera hormone receptor-like in 46 (Hr46), which is 100Kb downstream, ecdysteroid response gene, a nuclear hormone receptor genetically linked to ovary size in worker bees	XLOC_000863	none	none			larvae	0.00998454	5.821e-13	6.40946e-06	11	199	79	175	62			63	101	57	85			1.68301	European	European	0.726214	0.607843
discoidin domain-containing receptor 2-like [Apis mellifera]	XLOC_008983	GB16056-RA	GB44276			larvae	0.953399	3.5455e-14	0.346649	8	95	31	105	44			49	137	37	101			0.848765	European	European	0.727273	0.734568
uncharacterized LOC100576880 [Apis mellifera]	XLOC_009538	none	GB41833			larvae	0.11611	5.358e-15	0.00841364	4	190	60	304	121			60	237	58	219			1.17596	European	European	0.731852	0.794425
	XLOC_004981	GB13051-RA	GB45927	bnl	FBgn0014135	larvae	0.236435	1.66643e-06	0.353288	5	88	29	60	25			35	54	22	41			1.32895	European	European	0.732673	0.625
9.4 Kb putative nc RNA. Antisense strand in 3'UTR of GB49650, protein FAM46A-like isoform X3 [Apis mellifera]	XLOC_006829	none	none			larvae	0.929796	2.048e-23	0.00088598	13	213	77	235	86			73	154	51	173			1.35477	European	European	0.733224	0.725055
uncharacterized LOC410487 [Apis mellifera]	XLOC_003773	GB18255-RA	GB43546	Amun	FBgn0030328	larvae	0.740667	8.24686e-07	0.542521	3	75	27	91	31			27	70	30	57			1.21739	European	European	0.741071	0.690217
androgen-induced gene 1 protein-like [Apis mellifera]	XLOC_012450	GB18592-RA	GB53696	CG3625	FBgn0031245	larvae	0.839156	5.21574e-07	0.64906	2	101	24	130	56			39	137	44	133			0.88102	European	European	0.742765	0.764873
fatty acid desaturase 1-like [Apis mellifera]	XLOC_002325	GB17408-RA	GB45034	CG6870	FBgn0032652	larvae	0.698527	0.00038568	0.687712	3	29	12	33	9			20	36	10	23			0.932584	European	European	0.746988	0.662921
17 Kb putative ncRNA	XLOC_004524	none	none			larvae	0.00192236	2.4326e-19	0.347144	15	179	64	183	56			95	182	84	125			0.99177	European	European	0.751037	0.631687
vegetative cell wall protein gp1-like isoform X1 [Apis mellifera]	XLOC_006979	GB17166-RA	GB44100			larvae	0.113117	3.12481e-05	0.00849877	1	1013	351	1245	382			250	820	222	1089			1.25619	European	European	0.754931	0.801764
SEC23-interacting protein-like isoformX1 [Apis mellifera]	XLOC_001303	GB18106-RA	GB53979	CG8552	FBgn0031990	larvae	2.92171e-05	4.1009e-22	0.458305	11	286	111	300	74			104	194	128	201			1.22967	European	European	0.760052	0.629984
carboxypeptidase B-like [Apis mellifera]	XLOC_003808	GB13658-RA	GB43739	CG8562	FBgn0035779	larvae	2.337e-15	1.0296e-26	1.1464e-20	5	1150	355	1811	574			949	1466	1306	2039			0.675347	European	European	0.761183	0.608507
solute carrier organic anion transporter family member 5A1-like [Apis mellifera]	XLOC_010107	GB19740-RA	GB42865	Oatp74D	FBgn0036732	larvae	0.783989	0.0264092	0.696474	1	23	5	16	7			2	26	5	14			1.08511	European	European	0.764706	0.851064
ras-related protein Rab-27A-like [Apis mellifera]	XLOC_009426	GB19942-RA	GB54500	Rab27	FBgn0025382	larvae	0.782042	0.00010814	0.750152	2	25	5	30	11			3	30	12	48			0.763441	European	European	0.774648	0.83871
microtubule-associated protein futsch [Apis mellifera]	XLOC_010003	GB15980-RA	GB42804			larvae	0.00124992	2.8323e-16	0.0009019	10	151	45	127	34			81	133	76	146			0.818807	European	European	0.778711	0.639908
chymotrypsin inhibitor-like isoform X3 [Apis mellifera]	XLOC_004538	GB10134-RA	GB50115			larvae	0.575488	0.00027573	0.68358	2	31	7	56	16			8	22	17	36			1.3253	European	European	0.790909	0.698795
cytochrome P450 9e2 [Apis mellifera]	XLOC_003798	GB19820-RA	GB43713			larvae	2.466e-08	4.4531e-46	0.203256	11	767	218	1078	206			258	635	253	679			1.24329	European	European	0.813134	0.72
cytochrome P450 9Q1 [Apis mellifera]	XLOC_003816	GB19820-RA	GB43713			larvae	2.466e-08	4.4531e-46	0.203256	11	767	218	1078	206			258	635	253	679			1.24329	European	European	0.813134	0.72
myophilin-like [apis mellifera]	XLOC_004531	GB19501-RA	GB50123	CG5023	FBgn0038774	larvae	4.95862e-08	4.9931e-13	0.00619593	3	505	133	602	121			235	316	114	223			1.53266	European	European	0.813373	0.606982
chymotrypsin inhibitor [Apis mellifera]	XLOC_004530	GB15018-RA	GB50121			larvae	5.93331e-09	2.4145e-15	0.111271	3	714	179	1003	214			209	451	360	525			1.3657	European	European	0.813744	0.631715
leucine-rich repeat neuronal protein 1-like [Apis mellifera]	XLOC_002966	GB18676-RA	GB49331	CG5096	FBgn0032235	larvae	6.2461e-13	1.2603e-35	4.2433e-13	12	387	107	525	101			239	446	266	468			0.789288	European	European	0.814286	0.644116
uncharacterized LOC725433 [Apis mellifera]	XLOC_006540	GB19001-RA	GB46130	sick	FBgn0263873	larvae	0.405538	1.66919e-08	0.832538	4	88	12	48	18			21	56	15	43			1.22963	European	European	0.819277	0.733333
protein tyrosine phosphatase type IVA 1 [Apis mellifera]	XLOC_001435	GB10845-RA	GB55885	PRL-1	FBgn0024734	larvae	0.624934	5.68539e-07	0.37671	2	96	23	140	28			32	88	17	79			1.3287	European	European	0.8223	0.773148
serine protease 3 [Apis mellifera]	XLOC_007179	GB11698-RA	GB49552	CG1299	FBgn0035501	larvae	0.517781	0.00027007	0.858265	2	43	8	32	8			10	27	10	24			1.28169	European	European	0.824176	0.71831
uncharacterized LOC552396 [Apis mellifera]	XLOC_002407	GB11739-RA	GB44949	CG1239	FBgn0037368	larvae	0.47504	1.58883e-05	0.913854	3	37	10	39	6			14	31	9	28			1.12195	European	European	0.826087	0.719512
uncharacterized LOC552396 [Apis mellifera]	XLOC_002436	GB19034-RA	GB44949	CG1239	FBgn0037368	larvae	0.47504	1.58883e-05	0.913854	3	37	10	39	6			14	31	9	28			1.12195	European	European	0.826087	0.719512
uncharacterized LOC100578144 [Apis mellifera]	XLOC_005619	GB15135-RA	GB49796			larvae	0.913782	0.0212968	0.335801	1	18	5	11	1			7	30	3	30			0.5	European	European	0.828571	0.857143
E3 ubiquitin-protein ligase LRSAM1-like isoform X1 [Apis mellifera] [Apis mellifera]	XLOC_002016	none	GB46630			larvae	0.697941	0.00019479	0.474851	2	26	7	31	3			9	24	9	36			0.858974	European	European	0.850746	0.769231
	XLOC_003813	GB11538-RA	GB43727			larvae	8.2227e-11	6.1323e-21	0.922302	7	275	58	379	54			91	152	122	205			1.34386	European	European	0.853786	0.626316
n-(5-amino-5-carboxypentanoyl)-L-cysteinyl-D-valine synthase isoform X2 [Apis mellifera]	XLOC_000658	GB19941-RA	GB46429	e	FBgn0000527	larvae	0.436907	2.19137e-07	0.157746	3	47	7	55	10			19	69	14	43			0.82069	European	European	0.857143	0.772414
uncharacterized protein LOC725621 [Apis mellifera] BUT 90% identical cytochrome p450 9e2, [A. florea]	XLOC_003792	GB16803-RA	GB43716			larvae	2.37215e-06	1.5612e-11	0.990002	3	230	36	298	37			69	120	73	149			1.46229	European	European	0.878536	0.654501
uncharacterized protein LOC408608 [Apis mellifera]	XLOC_000385	GB11658-RA	GB48969			larvae	0.719427	0.00161493	0.771218	1	58	11	85	8			9	71	8	133			0.733032	European	European	0.882716	0.923077
	XLOC_002603	GB15024-RA	GB43179	CG9776	FBgn0027866	larvae	0.100423	0.00413883	0.779056	1	76	13	93	9			26	64	19	36			1.31724	European	European	0.884817	0.689655
probable RNA-binding protein orb2-like [Apis florea]	XLOC_008750	GB15835-RA	GB49233	orb2	FBgn0264307	larvae	0.846728	1.9375e-11	0.457906	4	105	11	84	12			10	89	10	46			1.36774	European	European	0.891509	0.870968
muscle segmentation homeobox-like protein [Apis mellifera]	XLOC_000828	GB13830-RA	GB47399	Dr	FBgn0000492	larvae	0.505326	1.5931e-15	0.632538	5	104	14	131	12			8	125	9	129			0.9631	European	European	0.900383	0.937269
	XLOC_007170	GB11821-RA	GB49564			larvae	0.898716	0.0119372	0.953571	1	22	2	31	3			2	25	2	32			0.95082	European	European	0.913793	0.934426
elongation of very long chain fatty acids protein AAEL008004-like [Apis mellifera]	XLOC_005142	GB19345-RA	GB51247	CG31523	FBgn0051523	larvae	0.120735	3.25152e-05	0.293555	2	45	5	44	2			12	42	9	31			1.02128	European	European	0.927083	0.776596
uncharacterized LOC100577202 [Apis mellifera]	XLOC_014480	none	GB55095			larvae	0.546328	0.0354357	0.503201	1	23	1	10	1			4	15	4	16			0.897436	European	European	0.942857	0.794872
	XLOC_000351	GB19752-RA	GB51809	Mnt	FBgn0023215	larvae	0.232203	0.00012757	0.68358	2	31	2	41	2			7	19	4	28			1.31034	European	European	0.947368	0.810345
BM-40-SPARC protein [Apis mellifera]	XLOC_008842	GB11432-RA	GB43302	BM-40-SPARC	FBgn0026562	larvae	0.012881	9.81591e-06	0.667512	2	86	5	63	3			11	31	14	42			1.60204	European	European	0.949045	0.744898
facilitated trehalose transporter Tret1-like [Apis mellifera]	XLOC_000256	GB17967-RA	GB47723			larvae	0.889739	1.8704e-10	0.833137	4	72	4	86	4			4	53	4	71			1.25758	European	European	0.951807	0.939394
facilitated trehalose transporter Tret1-like [Apis mellifera]	XLOC_000268	GB12353-RA	GB47723			larvae	0.889739	1.8704e-10	0.833137	4	72	4	86	4			4	53	4	71			1.25758	European	European	0.951807	0.939394
Na[+]-dependent inorganic phosphate cotransporter [Apis mellifera]	XLOC_004926	GB10463-RA	GB47579	NaPi-T	FBgn0016684	larvae	0.796273	1.4623e-19	0.718044	7	126	7	160	7			10	142	9	140			0.996678	European	European	0.953333	0.936877
cycle isoform X1 [Apis mellifera]	XLOC_002724	GB11309-RA	GB43953	cyc	FBgn0023094	larvae	0.483529	0.024771	0.262286	1	15	1	27	1			2	28	10	23			0.698413	European	European	0.954545	0.809524
9.6 Kb, Protein held out wings-like	XLOC_012801	none	none			larvae	0.184714	0.0485321	0.68358	1	26	1	23	1			9	10	3	9			1.64516	European	European	0.960784	0.612903
chymotrypsin-1 [Apis mellifera]	XLOC_005314	GB19846-RA	GB50761	CG5255	FBgn0038485	larvae	0.0272375	2.4174e-13	7.861e-06	2	1738	63	3216	94			26	1509	24	1446			1.70083	European	European	0.969282	0.983361
MFS-type transporter C6orf192 homolog [Apis mellifera]	XLOC_010002	GB11915-RA	GB42802			larvae	0.750666	2.28275e-05	0.632538	2	73	2	56	2			2	32	2	26			2.14516	European	European	0.969925	0.935484
cell wall protein IFF6-like [Apis mellifera]	XLOC_009684	GB15832-RA	GB54809	Pp2C1	FBgn0022768	larvae	0.125433	0.028249	0.0880528	1	33	1	32	1			20	43	20	27			0.609091	European	European	0.970149	0.636364
ankyrin repeat domain-containing protein 6-like isoform X2 [Apis mellifera]	XLOC_003047	GB16570-RA	GB51967	dgo	FBgn0086898	larvae	2.21027e-08	3.7979e-13	0.00025288	5	160	5	202	5			37	115	64	86			1.23179	European	European	0.973118	0.665563
CDK5RAP1-like protein-like [Apis mellifera]	XLOC_003059	none	GB52118	CG6345	FBgn0037816	larvae	2.21027e-08	3.7979e-13	0.00025288	5	160	5	202	5			37	115	64	86			1.23179	European	European	0.973118	0.665563
FAM114A2-like [Apis mellifera]	XLOC_006663	GB12061-RA	GB55943	CG9590	FBgn0038360	larvae	0.0962155	0.0275578	0.122632	1	30	1	48	1			24	26	15	33			0.816327	European	European	0.975	0.602041
extensin-like [Apis mellifera]	XLOC_001308	GB18185-RA	GB42286	CG9411	FBgn0030569	larvae	3.18061e-09	1.644e-14	1.28909e-08	5	217	6	217	5			89	194	99	205			0.758092	European	European	0.975281	0.679727
	XLOC_003143	GB16876-RA	GB52053			larvae	0.546655	0.00138853	0.591907	1	154	4	119	2			9	173	4	74			1.07308	European	European	0.978495	0.95
protein Star-like [Apis mellifera]	XLOC_001039	GB13389-RA	GB48935	S	FBgn0003310	larvae	0.00239127	1.686e-05	0.318919	2	90	2	109	2			21	34	9	40			1.95192	European	European	0.980296	0.711538
	XLOC_003817	GB15353-RA	GB43711	Cyp9f2	FBgn0038037	larvae	0.0800158	0.022476	0.170013	1	59	1	43	1			17	32	20	25			1.10638	European	European	0.980769	0.606383
uncharacterized protein LOC100577788 isoform X1 [Apis mellifera]	XLOC_003799	none	GB50903			larvae	0.00994552	2.3158e-23	0.744435	7	322	7	433	7			11	185	12	174			2.01309	European	European	0.981795	0.939791
glutathione S-transferase 1 [Apis mellifera]	XLOC_011141	GB15512-RA	GB49614			larvae	0.00088334	1.06937e-05	0.00210672	2	96	2	126	2			33	76	50	105			0.856061	European	European	0.982301	0.685606
palmitoyl-protein thioesterase 1 [Apis mellifera]	XLOC_013226	GB17595-RA	GB49609	Ppt1	FBgn0030057	larvae	0.0827709	0.0150456	0.0769091	1	42	1	83	1			29	42	25	72			0.755952	European	European	0.984252	0.678571
uncharacterized LOC551318 [Apis mellifera]	XLOC_000393	GB10444-RA	GB48958	CG9034	FBgn0040931	larvae	0.0573992	1.3634e-10	0.756972	3	148	3	272	3			5	113	10	121			1.71084	European	European	0.985915	0.939759
transitional endoplasmic reticulum ATPase TER94 [Apis mellifera]	XLOC_014594	GB20017-RA	GB50274	TER94	FBgn0261014	larvae	0.03082	0.00782144	0.0373128	1	110	2	126	1			51	68	62	115			0.807432	European	European	0.987448	0.618243
glyoxylate reductase/hydroxypyruvate reductase-like [Apis mellifera]	XLOC_003022	GB14698-RA	GB49312	CG9331	FBgn0032889	larvae	2.6177e-12	7.1489e-18	3.0278e-09	5	548	5	779	5			145	371	169	464			1.16362	European	European	0.992521	0.726719
prostaglandin reductase 1-like [Apis mellifera]	XLOC_002954	GB17125-RA	GB49347			larvae	0.0172684	0.00524609	0.0270087	1	344	1	488	1			132	232	174	258			1.04774	European	European	0.997602	0.615578
prostaglandin reductase 1-like [Apis mellifera]	XLOC_002957	GB17125-RA	GB49347			larvae	0.0172684	0.00524609	0.0270087	1	344	1	488	1			132	232	174	258			1.04774	European	European	0.997602	0.615578
peptidoglycan recognition protein S1 [Apis mellifera]	XLOC_003319	GB15371-RA	GB47804			guards	0.370526	0.0063946	0.278844	1	1	106	1	140			23	2	26	1			4.76923	Africanized	Africanized	0.00806452	0.0576923
1.6 Kb ncRNA: Apis mellifera uncharacterized LOC100576929 (LOC100576929), transcript variant X3, ncRNA	XLOC_007027	none	none			guards	0.636522	3.0352e-15	1.0624e-12	6	26	215	70	224			75	10	59	12			3.42949	Africanized	Africanized	0.179439	0.141026
1.4 Kb putative ncRNA in opposite strand, but overlapping XLOC_007027	XLOC_007050	none	none			guards	0.636522	3.0352e-15	1.0624e-12	6	26	215	70	224			75	10	59	12			3.42949	Africanized	Africanized	0.179439	0.141026
	XLOC_002742	GB16694-RA	GB49672	hdly	FBgn0038842	guards	0.55165	0.0281186	0.00213724	1	15	75	30	90			9	5	15	7			5.83333	Africanized	Africanized	0.214286	0.333333
Phosphatase and actin regulator 1 [Acromyrmex echinatior]	XLOC_006262	GB14128-RA	GB53747	CG32264	FBgn0052264	guards	0.0226462	1.3153e-15	5.7767e-20	6	98	394	142	439			86	44	97	41			4.00373	Africanized	Africanized	0.223672	0.317164
uncharacterized LOC100577224 [Apis mellifera]	XLOC_006276	GB12966-RA	GB53636			guards	0.0226462	1.3153e-15	5.7767e-20	6	98	394	142	439			86	44	97	41			4.00373	Africanized	Africanized	0.223672	0.317164
TPPP family protein CG4893-like isoform X1 [Apis mellifera]	XLOC_004481	GB20101-RA	GB50516	CG45057	FBgn0266417	guards	0.00169783	7.6567e-19	3.4926e-30	7	249	676	234	843			131	78	118	52			5.28232	Africanized	Africanized	0.241259	0.343008
probable cytochrome P450 6a14-like [Apis florea]	XLOC_011785	GB15681-RA	GB49887			guards	0.00168753	1.6226e-10	1.4276e-16	4	153	389	140	484			73	58	96	48			4.24	Africanized	Africanized	0.251286	0.385455
yellow-x2 [Apis mellifera]	XLOC_002802	GB17926-RB	GB55729			guards	0.00050073	2.7468e-15	1.8659e-29	5	576	1307	512	1281			245	128	137	117			5.86284	Africanized	Africanized	0.295974	0.39075
major royal jelly protein 1 [Apis mellifera]	XLOC_002803	GB19132-RA	GB55729			guards	0.00050073	2.7468e-15	1.8659e-29	5	576	1307	512	1281			245	128	137	117			5.86284	Africanized	Africanized	0.295974	0.39075
short stop [Apis mellifera]	XLOC_006924	GB17469-RA	GB44091	shot	FBgn0013733	guards	0.829403	1.82119e-07	2.00077e-09	5	101	199	31	54			55	22	63	33			2.22543	Africanized	Africanized	0.342857	0.317919
uncharacterized LOC552277 [Apis mellifera]	XLOC_005752	GB12679-RA	GB55615	CG9812	FBgn0034860	guards	0.449456	0.017858	0.00067445	1	65	97	70	135			40	13	25	10			4.17045	Africanized	Africanized	0.367847	0.261364
probable cation-transporting ATPase 13A3-like [Apis mellifera]	XLOC_011058	GB14481-RA	GB54213			guards	0.987514	6.18149e-06	3.8462e-20	5	221	319	193	319			91	53	58	43			4.29388	Africanized	Africanized	0.393536	0.391837
4.6 Kb putative ncRNA	XLOC_009808	none	none			guards	0.416031	3.513e-05	8.0688e-10	3	86	130	109	169			57	31	60	25			2.85549	Africanized	Africanized	0.394737	0.323699
protein quiver-like [Apis mellifera]	XLOC_000850	GB15765-RA	GB47508	qvr	FBgn0260499	guards	0.848316	0.00045709	1.0472e-13	4	196	113	125	93			21	32	21	41			4.58261	European	European	0.609108	0.634783
teneurin-m isoform X2 [Apis mellifera]	XLOC_000320	GB15521-RA	GB51815			guards	0.0290223	3.0352e-15	0.00078094	8	238	166	266	154			130	289	92	195			1.16714	European	European	0.61165	0.685552
	XLOC_000014	GB18435-RA	GB42175	vnc	FBgn0263251	guards	0.772858	1.77226e-06	1.3464e-15	5	193	108	209	140			34	76	35	51			3.31633	European	European	0.618462	0.647959
	XLOC_000035	GB11203-RA	GB42175	vnc	FBgn0263251	guards	0.772858	1.77226e-06	1.3464e-15	5	193	108	209	140			34	76	35	51			3.31633	European	European	0.618462	0.647959
GMC oxidoreductase 3 [Apis mellifera]	XLOC_000337	GB16848-RA	GB51814			guards	0.0525096	4.6538e-13	0.00634522	6	216	144	225	128			111	266	83	168			1.13535	European	European	0.618513	0.691083
yellow-b [Apis mellifera]	XLOC_009822	GB13241-RA	GB51760	Cyt-b5-r	FBgn0000406	guards	0.987514	3.9307e-24	1.2382e-53	8	2345	1487	3107	1859			400	609	259	463			5.08261	European	European	0.619686	0.619295
uncharacterized LOC409714 [Apis mellifera]	XLOC_003421	GB11354-RA	GB40282	CG42327	FBgn0259227	guards	0.922191	0.0101812	3.4e-05	3	79	47	41	26			14	26	22	29			2.12088	European	European	0.621762	0.604396
multidrug resistance protein homolog 49-like [Apis mellifera]	XLOC_005684	GB13224-RA	GB55378	Mdr49	FBgn0004512	guards	0.978844	0.00086335	1.91148e-07	2	141	92	154	83			29	58	27	38			3.09211	European	European	0.62766	0.631579
beta-arrestin-1 isoform X4 [Apis mellifera]	XLOC_010163	GB13683-RA	GB42604	krz	FBgn0040206	guards	0.952818	3.14114e-05	1.2938e-18	5	253	173	235	116			31	41	24	49			5.35862	European	European	0.628057	0.62069
androgen-induced gene 1 protein-like [Apis mellifera]	XLOC_012450	GB18592-RA	GB53696	CG3625	FBgn0031245	guards	0.0984266	0.00018403	7.14649e-08	2	116	70	170	92			6	38	10	26			5.6	European	European	0.638393	0.8
glycine-rich cell wall structural protein 1.8-like isoform X2 [Apis mellifera]	XLOC_002654	GB12495-RA	GB43112			guards	0.00286107	2.2324e-23	6.2111e-43	5	5533	3339	7358	3918			783	1162	576	906			5.87919	European	European	0.639815	0.603443
uncharacterized LOC552459 [Apis mellifera]	XLOC_002674	GB12495-RA	GB43112			guards	0.00286107	2.2324e-23	6.2111e-43	5	5533	3339	7358	3918			783	1162	576	906			5.87919	European	European	0.639815	0.603443
sarcoplasmic calcium-binding protein 1 [Apis mellifera]	XLOC_002659	GB15916-RA	GB43116	Scp1	FBgn0020908	guards	0.836348	0.0179878	2.70947e-07	2	100	47	104	67			9	19	16	19			5.04762	European	European	0.641509	0.603175
uncharacterized LOC552446 [Apis mellifera]	XLOC_002675	GB16236-RA	GB43208			guards	0.855122	0.00058896	2.414e-08	3	115	67	100	50			21	33	21	36			2.99099	European	European	0.64759	0.621622
uncharacterized LOC408327 [Apis mellifera]	XLOC_002702	GB19580-RA	GB43228	CG12093	FBgn0035372	guards	0.277738	5.033e-10	4.732e-19	7	287	143	270	122			71	86	35	83			2.98909	European	European	0.677616	0.614545
chitotriosidase-1-like isoform X1 [Apis mellifera]	XLOC_008918	GB15197-RA	GB42434			guards	3.551e-05	9.9951e-49	5.666e-62	7	11898	5393	15930	7411			2201	4316	1609	3022			3.64478	European	European	0.684879	0.658235
chitotriosidase-1-like [Apis mellifera]	XLOC_008931	GB12203-RA	GB42434			guards	3.551e-05	9.9951e-49	5.666e-62	7	11898	5393	15930	7411			2201	4316	1609	3022			3.64478	European	European	0.684879	0.658235
receptor associated protein RIC-3 [Apis mellifera]	XLOC_001013	GB13771-RA	GB45497	RIC-3	FBgn0050296	guards	0.952278	3.81156e-05	3.69123e-09	3	110	48	127	60			14	33	12	27			4.01163	European	European	0.686957	0.697674
uncharacterized LOC726841 [Apis mellifera]	XLOC_007863	GB14869-RA	GB45646	CG3520	FBgn0034859	guards	0.952278	4.8505e-05	1.28529e-08	3	98	39	116	58			13	26	12	32			3.74699	European	European	0.688103	0.698795
	XLOC_007892	GB18606-RA	GB45648	imd	FBgn0013983	guards	0.952278	4.8505e-05	1.28529e-08	3	98	39	116	58			13	26	12	32			3.74699	European	European	0.688103	0.698795
	XLOC_001506	GB12649-RA	GB49724			guards	0.773477	0.00639664	1.62668e-06	2	90	26	80	51			8	14	11	19			4.75	European	European	0.688259	0.634615
968 bp putative ncRNA in intron of GB54151,	XLOC_003943	none	none			guards	0.942297	0.00093597	7.81055e-07	2	142	60	59	30			12	22	6	21			4.77049	European	European	0.690722	0.704918
DNA-directed RNA polymerase III subunit RPC1-like isoform X1 [Apis mellifera]	XLOC_007809	GB11983-RA	GB41332	Ance	FBgn0012037	guards	0.0184684	4.5195e-14	2.6162e-23	5	688	349	741	278			127	200	86	149			3.65836	European	European	0.695039	0.620996
mitochondrial ribonuclease P protein 1 homolog [Apis mellifera]	XLOC_003043	GB11652-RA	GB51963	CG5190	FBgn0034351	guards	0.316083	1.77444e-05	3.2826e-11	3	188	69	217	106			29	61	23	22			4.2963	European	European	0.698276	0.614815
cytochrome b5-like isoform 1 [Apis mellifera]	XLOC_010133	GB14813-RA	GB42608			guards	0.193203	2.3726e-15	2.0468e-20	4	697	237	857	434			87	209	57	211			3.94504	European	European	0.698427	0.744681
alpha-tocopherol transfer protein-like [Apis mellifera]	XLOC_002286	GB12725-RA	GB45149	CG10026	FBgn0032785	guards	0.952278	0.00021869	2.57766e-05	2	64	24	100	44			9	44	15	17			2.72941	European	European	0.706897	0.717647
glucose-1-phosphate uridylyltransferase [Apis mellifera]	XLOC_012856	GB11461-RA	GB41979	UGP	FBgn0035978	guards	0.771881	2.35019e-08	3.7944e-12	3	284	101	265	122			29	68	17	63			4.36158	European	European	0.71114	0.740113
n-(5-amino-5-carboxypentanoyl)-L-cysteinyl-D-valine synthase isoform X2 [Apis mellifera]	XLOC_000658	GB19941-RA	GB46429	e	FBgn0000527	guards	0.00326829	2.4441e-12	1.1625e-21	5	470	194	625	216			68	113	61	94			4.47917	European	European	0.727575	0.616071
trypsin-1-like isoform X1 [Apis mellifera]	XLOC_004686	GB11588-RA	GB50026			guards	5.03935e-07	4.6659e-12	9.3772e-16	2	4118	1480	5279	1970			684	1043	482	790			4.28376	European	European	0.731455	0.611204
glucose oxidase [Apis mellifera]	XLOC_007687	GB19418-RB	GB44549			guards	9.6446e-29	1.2709e-82	5.466e-92	10	27411	9544	30950	11502			4564	9207	3321	6787			3.32539	European	European	0.73496	0.669794
uncharacterized LOC409534 [Apis mellifera]	XLOC_002055	GB13321-RA	GB55151	CG30016	FBgn0050016	guards	0.117374	2.74622e-07	1.746e-14	4	202	71	292	98			13	37	29	36			5.76522	European	European	0.745098	0.634783
leucine-rich repeat neuronal protein 1-like [Apis mellifera]	XLOC_002966	GB18676-RA	GB49331	CG5096	FBgn0032235	guards	2.9406e-14	1.9039e-44	4.0286e-61	12	2204	770	2710	902			336	622	307	452			3.83576	European	European	0.746128	0.62551
phosphatidylinositol-glycan biosynthesis class W protein-like [Apis mellifera]	XLOC_003272	GB20085-RA	GB40102	CG9870	FBgn0031422	guards	7.82384e-06	7.5051e-15	1.8963e-23	5	662	236	876	286			98	155	90	132			4.33684	European	European	0.746602	0.604211
uncharacterized protein LOC409956 isoformX1 [Apis mellifera]	XLOC_002058	GB12749-RA	GB55228			guards	0.00131594	8.0327e-14	1.1865e-23	7	377	110	460	143			37	70	44	68			4.97717	European	European	0.76789	0.630137
14.8 Kb putative ncRNA, <2Kb upstream of GB55090	XLOC_002809	none	none			guards	0.761097	7.6882e-11	4.8242e-15	5	198	62	278	78			14	44	19	50			4.85039	European	European	0.772727	0.740157
IDENTICAL TO ABOVE BUT ON COMPLEMENT STRAND	XLOC_002815	none	none			guards	0.761097	7.6882e-11	4.8242e-15	5	198	62	278	78			14	44	19	50			4.85039	European	European	0.772727	0.740157
	XLOC_014257	GB14026-RA	GB45399	Inx2	FBgn0027108	guards	0.959361	0.0376739	0.0122246	1	33	10	40	11			1	9	4	10			3.91667	European	European	0.776596	0.791667
vegetative cell wall protein gp1-like isoform X1 [Apis mellifera]	XLOC_006979	GB17166-RA	GB44100			guards	0.0369738	3.0352e-15	1.0648e-14	2	5014	1506	5852	1595			568	2275	438	1775			2.76246	European	European	0.777977	0.801028
	XLOC_004937	GB18514-RA	GB47624			guards	0.301572	1.19276e-05	3.69838e-07	2	147	34	204	64			16	39	18	37			4.08182	European	European	0.781737	0.690909
UDP-glucuronosyltransferase 1-3-like [Apis mellifera]	XLOC_006901	GB16747-RA	GB44058	CG17323	FBgn0032713	guards	3.48263e-05	4.3528e-13	6.2084e-20	4	742	203	778	215			63	104	58	102			5.92661	European	European	0.784314	0.629969
uncharacterized LOC100576640 [Apis mellifera]	XLOC_009937	GB18947-RA	GB42764			guards	0.958428	5.4062e-35	9.0636e-28	10	831	196	573	157			59	248	64	250			2.82931	European	European	0.799089	0.801932
hexokinase type 2-like isoform X3 [Apis mellifera]	XLOC_004850	GB10217-RA	GB47079	Hex-A	FBgn0001186	guards	8.688e-14	1.212e-274	5.448e-284	60	11954	2900	10629	2735			924	2762	790	2532			4.02654	European	European	0.800305	0.755422
uncharacterized LOC724439 [Apis mellifera]	XLOC_009812	GB11304-RA	GB51744	CG16854	FBgn0032338	guards	0.146959	2.60266e-05	9.9619e-05	2	77	25	97	18			3	29	2	40			2.93243	European	European	0.801843	0.932432
cuticular protein analogous to peritrophins 3-D [Apis mellifera]	XLOC_007743	GB13470-RA	GB41946	Peritrophin-A	FBgn0022770	guards	0.494965	1.92135e-09	5.36588e-06	3	133	32	194	47			29	83	17	57			2.1828	European	European	0.805419	0.752688
	XLOC_001747	GB13229-RA	GB50975			guards	0.437864	9.70527e-07	0.00023911	3	123	25	43	15			13	42	12	23			2.28889	European	European	0.805825	0.722222
	XLOC_002994	GB19265-RA	GB49394			guards	0.113434	4.6538e-13	2.7278e-17	5	337	73	391	95			27	69	15	43			5.81818	European	European	0.8125	0.727273
hemicentin-1-like [Apis mellifera]	XLOC_001220	GB18148-RA	GB55000	dpr12	FBgn0085414	guards	0.783103	3.79116e-09	2.431e-10	4	162	35	168	40			9	32	10	36			4.65517	European	European	0.814815	0.781609
fatty acid desaturase 1-like [Apis mellifera]	XLOC_002325	GB17408-RA	GB45034	CG6870	FBgn0032652	guards	0.08042	3.1285e-07	1.105e-05	3	102	23	123	24			11	34	18	32			2.86316	European	European	0.827206	0.694737
uncharacterized LOC409604 [Apis mellifera]	XLOC_005052	GB20128-RA	GB54347	CG42388	FBgn0259734	guards	0.855233	0.0277474	0.0233253	1	40	8	32	6			3	11	2	8			3.58333	European	European	0.837209	0.791667
11.7 Kb, covers more than gene, SNPs not in exon of GB53493	XLOC_010223	none	none			guards	0.0525096	2.59717e-06	5.84523e-05	2	139	25	146	25			17	27	15	53			2.99107	European	European	0.850746	0.714286
phospholipase A2-2.2 [Apis mellifera]	XLOC_014395	none	GB46277	CG3009	FBgn0029720	guards	0.636522	3.57343e-08	1.0965e-05	3	120	27	112	10			7	40	9	29			3.16471	European	European	0.862454	0.811765
beta-lactamase-like protein 2 homolog [Apis mellifera]	XLOC_002321	GB15416-RA	GB45037	CG12375	FBgn0031987	guards	0.20035	0.00739632	0.0168307	1	63	13	101	13			14	22	6	24			2.87879	European	European	0.863158	0.69697
esterase B1-like [Apis mellifera]	XLOC_014014	GB18657-RA	GB46514			guards	0.80071	0.0003134	0.00028685	1	431	54	559	95			20	139	20	93			4.1875	European	European	0.869183	0.852941
protein tyrosine phosphatase type IVA 1 [Apis mellifera]	XLOC_001435	GB10845-RA	GB55885	PRL-1	FBgn0024734	guards	0.824391	2.9156e-10	3.01501e-08	3	219	25	240	42			12	70	8	46			3.86765	European	European	0.872624	0.852941
cytochrome P450 9e2 [Apis mellifera]	XLOC_003798	GB19820-RA	GB43713			guards	3.6197e-22	1.4181e-83	2.1827e-76	11	11886	1711	13329	1949			729	2880	516	2200			4.56522	European	European	0.873247	0.803162
cytochrome P450 9Q1 [Apis mellifera]	XLOC_003816	GB19820-RA	GB43713			guards	3.6197e-22	1.4181e-83	2.1827e-76	11	11886	1711	13329	1949			729	2880	516	2200			4.56522	European	European	0.873247	0.803162
uncharacterized protein LOC724993 [Apis mellifera]	XLOC_001272	GB13028-RA	GB53925			guards	0.00070514	1.57668e-06	5.39171e-08	2	278	38	345	52			27	47	13	21			6.60185	European	European	0.873773	0.62963
esterase E4-like [Apis mellifera]	XLOC_008682	GB16889-RA	GB53798	CG4382	FBgn0032132	guards	0.904383	1.6226e-10	8.10964e-09	2	688	98	781	102			35	234	25	181			3.51368	European	European	0.880168	0.873684
E3 ubiquitin-protein ligase LRSAM1-like isoform X1 [Apis mellifera] [Apis mellifera]	XLOC_002016	none	GB46630			guards	2.19537e-05	2.26295e-07	0.00021761	2	216	17	295	31			36	56	32	49			3.23121	European	European	0.914132	0.606936
uncharacterized LOC726260 [Apis mellifera]	XLOC_010635	GB15461-RA	GB42072	CG31344	FBgn0051344	guards	0.61209	0.017934	0.128501	1	46	1	29	3			1	10	2	9			3.59091	European	European	0.949367	0.863636
uncharacterized LOC726260 [Apis mellifera]	XLOC_010637	GB15461-RA	GB42072	CG31344	FBgn0051344	guards	0.61209	0.017934	0.128501	1	46	1	29	3			1	10	2	9			3.59091	European	European	0.949367	0.863636
ankyrin-3 isoform X2 [Apis mellifera]	XLOC_012211	GB14009-RA	GB44218	Ank2	FBgn0261788	guards	0.0988254	0.0165195	0.299998	1	56	4	40	1			9	12	2	9			3.15625	European	European	0.950495	0.65625
chymotrypsin-1 [Apis mellifera]	XLOC_005314	GB19846-RA	GB50761	CG5255	FBgn0038485	guards	0.00080295	2.2507e-15	5.5879e-11	2	5296	270	6787	313			80	2746	50	2137			2.52663	European	European	0.953971	0.974067
purine nucleoside phosphorylase-like [Apis mellifera]	XLOC_001619	GB15691-RA	GB54294	CG16758	FBgn0035348	guards	0.904383	0.0101812	0.0568504	1	64	2	75	4			1	16	1	17			4.14286	European	European	0.958621	0.942857
dynein heavy chain at 93AB ortholog [Apis mellifera]	XLOC_004540	GB10147-RA	GB50114	Dhc93AB	FBgn0013812	guards	0.710228	0.0142215	0.0849576	1	49	1	62	3			1	9	1	13			4.79167	European	European	0.965217	0.916667
facilitated trehalose transporter Tret1-like [Apis mellifera]	XLOC_000256	GB17967-RA	GB47723			guards	0.915794	3.662e-15	4.4528e-12	2	7485	256	8589	311			60	1878	51	1376			4.94532	European	European	0.965928	0.967013
facilitated trehalose transporter Tret1-like [Apis mellifera]	XLOC_000268	GB12353-RA	GB47723			guards	0.915794	3.662e-15	4.4528e-12	2	7485	256	8589	311			60	1878	51	1376			4.94532	European	European	0.965928	0.967013
uncharacterized LOC551319 [Apis mellifera]	XLOC_000933	GB14970-RA	GB40010			guards	0.162673	0.00739632	0.922336	1	82	3	34	1			6	16	5	29			2.14286	European	European	0.966667	0.803571
octopamine receptor [Apis mellifera]	XLOC_004370	GB11266-RA	GB52910	Oamb	FBgn0024944	guards	0.553529	0.0207181	0.547926	1	44	1	16	1			2	8	1	13			2.58333	European	European	0.967742	0.875
glyoxylate reductase/hydroxypyruvate reductase-like [Apis mellifera]	XLOC_003022	GB14698-RA	GB49312	CG9331	FBgn0032889	guards	3.838e-18	3.9124e-26	1.6244e-12	6	1019	28	1205	41			63	127	51	117			6.40503	European	European	0.969908	0.681564
leucine-rich repeats and immunoglobulin-like domains protein 3-like [Apis dorsata]	XLOC_007440	GB14609-RA	GB48662			guards	1.1021e-07	2.4152e-10	0.00894934	2	617	14	983	33			71	167	63	138			3.75171	European	European	0.971463	0.694761
uncharacterized LOC408320 [Apis mellifera]	XLOC_002624	GB16201-RA	GB43129	CG8997	FBgn0028920	guards	0.642719	0.0143379	0.121863	1	48	2	61	1			1	11	1	11			4.66667	European	European	0.973214	0.916667
CDGSH iron-sulfur domain-containing protein 2 homolog isoform X2 [Apis mellifera]	XLOC_004645	GB18874-RA	GB41198	Cisd2	FBgn0062442	guards	0.0223819	0.00561271	0.133043	1	101	4	157	3			12	23	9	10			4.90741	European	European	0.973585	0.611111
nose resistant to fluoxetine protein 6-like isoform X3 [Apis mellifera]	XLOC_010920	GB11812-RA	GB49078			guards	1.79742e-08	9.7399e-11	0.0884687	3	310	8	363	10			35	50	31	55			4.04094	European	European	0.973951	0.614035
	XLOC_002851	none	GB52538			guards	0.12265	0.0235103	0.565885	1	50	1	41	1			4	8	3	7			4.22727	European	European	0.978495	0.681818
uncharacterized LOC551318 [Apis mellifera]	XLOC_000393	GB10444-RA	GB48958	CG9034	FBgn0040931	guards	0.00921138	6.56798e-06	0.211996	2	113	2	154	2			4	22	6	24			4.83929	European	European	0.98524	0.821429
uncharacterized LOC100578090 [Apis mellifera]	XLOC_003239	none	GB40092	CG14989	FBgn0035495	guards	0.143479	0.00245543	0.0699763	1	211	4	198	1			4	35	2	25			6.27273	European	European	0.987923	0.909091
glucose dehydrogenase [FAD, quinone] [Apis mellifera]	XLOC_000407	GB12121-RA	GB43007			guards	3.5933e-21	2.8227e-28	3.0107e-07	7	1278	14	1422	19			55	110	53	115			8.20721	European	European	0.987925	0.675676
	XLOC_009966	GB12239-RA	GB42793			guards	3.79628e-06	9.7634e-11	0.752754	3	310	3	450	4			17	78	17	58			4.51176	European	European	0.990874	0.8
uncharacterized protein LOC100577788 isoform X1 [Apis mellifera]	XLOC_003799	none	GB50903			guards	0.416031	0.00868065	0.134026	1	132	1	116	1			1	19	1	13			7.35294	European	European	0.992	0.941176
zinc finger protein 76-like [Apis mellifera]	XLOC_006624	GB12583-RA	GB49067	sug	FBgn0033782	guards	0.0268158	0.00895266	0.412778	1	140	1	181	1			18	27	11	18			4.36486	European	European	0.993808	0.608108
zinc finger protein 76-like [Apis mellifera]	XLOC_006632	GB10112-RA	GB49067	sug	FBgn0033782	guards	0.0268158	0.00895266	0.412778	1	140	1	181	1			18	27	11	18			4.36486	European	European	0.993808	0.608108
prostaglandin reductase 1-like [Apis mellifera]	XLOC_002954	GB17125-RA	GB49347			guards	0.0249198	0.00658267	0.388604	1	165	1	268	1			17	36	14	23			4.83333	European	European	0.995402	0.655556
prostaglandin reductase 1-like [Apis mellifera]	XLOC_002957	GB17125-RA	GB49347			guards	0.0249198	0.00658267	0.388604	1	165	1	268	1			17	36	14	23			4.83333	European	European	0.995402	0.655556
cacophony [Apis mellifera]	XLOC_006602	GB18730-RA	GB51897	cac	FBgn0263111	brains	0.426391	1.5406e-12	0.852794	2	2	254	2	40	4	339	90	2	225	6	137	2	1.38745	Africanized	Africanized	0.0124805	0.021645
alpha-2B adrenergic receptor-like [Apis mellifera]	XLOC_004464	GB18345-RA	GB50585	CG18208	FBgn0038653	brains	0.919125	9.83075e-05	0.467329	1	1	51	1	13	2	54	19	1	38	1	21	1	1.50617	Africanized	Africanized	0.0327869	0.037037
3.6 Kb putative ncRNA on antisense between GB44329 + GB44329	XLOC_014194	none	none			brains	0.961109	0.00021589	0.360591	1	2	27	2	9	2	38	16	1	20	2	16	1	1.42857	Africanized	Africanized	0.075	0.0714286
uncharacterized LOC100578774 [Apis mellifera]	XLOC_010154	GB16672-RA	GB42895	CG9170	FBgn0030716	brains	0.95726	6.2898e-05	0.285174	1	9	56	1	9	2	38	14	2	20	3	40	4	1.38554	Africanized	Africanized	0.104348	0.108434
uncharacterized LOC100578774 [Apis mellifera]	XLOC_010174	GB14038-RA	GB42895	CG9170	FBgn0030716	brains	0.95726	6.2898e-05	0.285174	1	9	56	1	9	2	38	14	2	20	3	40	4	1.38554	Africanized	Africanized	0.104348	0.108434
short stop [Apis mellifera]	XLOC_006924	GB17469-RA	GB44091	shot	FBgn0013733	brains	0.241597	0.00018084	0.573495	1	4	33	2	9	5	48	11	10	32	3	9	1	1.5303	Africanized	Africanized	0.108911	0.212121
	XLOC_007278	GB15183-RA	GB46695			brains	0.418787	4.426e-05	0.816887	1	18	68	2	17	7	48	34	3	47	17	25	11	1.16788	Africanized	Africanized	0.16875	0.226277
	XLOC_007323	GB30214-RA	GB46695			brains	0.418787	4.426e-05	0.816887	1	18	68	2	17	7	48	34	3	47	17	25	11	1.16788	Africanized	Africanized	0.16875	0.226277
	XLOC_004935	none	GB47585			brains	0.0710624	1.26188e-07	0.0002593	2	15	99	6	22	26	86	30	4	33	16	15	14	2.26786	Africanized	Africanized	0.185039	0.303571
	XLOC_002742	GB16694-RA	GB49672	hdly	FBgn0038842	brains	0.368422	2.1178e-07	1.84966e-06	1	154	429	19	122	80	511	153	22	28	47	160	29	2.99544	Africanized	Africanized	0.192395	0.223235
CREB-regulated transcription coactivator 1-like isoform X2 [Apis mellifera]	XLOC_005740	GB10229-RA	GB55429	Crtc	FBgn0036746	brains	0.0329774	5.08186e-06	0.00140535	1	13	106	1	23	60	125	33	1	110	11	50	11	1.51852	Africanized	Africanized	0.22561	0.106481
TPPP family protein CG4893-like isoform X1 [Apis mellifera]	XLOC_004481	GB20101-RA	GB50516	CG45057	FBgn0266417	brains	1.9486e-12	3.4393e-48	1.1731e-20	7	437	1466	94	303	413	1431	309	176	1034	425	361	234	1.63214	Africanized	Africanized	0.227799	0.32887
immunoglobulin-like and fibronectin type III domain containing 15 [Apis mellifera]	XLOC_004103	GB15344-RA	GB41645	Lar	FBgn0000464	brains	0.775356	9.7039e-49	2.19865e-05	8	229	680	67	160	170	704	245	101	532	156	519	121	1.20072	Africanized	Africanized	0.231841	0.225806
tyrosine-protein phosphatase 10D-like [Apis mellifera]	XLOC_004966	GB18351-RA	GB45612	Ptp4E	FBgn0004368	brains	0.341333	9.1055e-17	0.02107	4	62	184	15	37	41	165	53	33	123	33	107	41	1.29231	Africanized	Africanized	0.234127	0.274359
uncharacterized LOC411466 [Apis mellifera]	XLOC_011375	GB30559-RA	GB41196	trr	FBgn0023518	brains	0.381281	0.00050749	0.00561991	1	14	50	13	7	16	79	13	6	30	12	17	10	2.03409	Africanized	Africanized	0.240223	0.318182
	XLOC_008133	GB18318-RA	GB52171			brains	6.87346e-05	2.5439e-30	0.135264	4	141	451	27	111	190	548	358	79	720	144	415	86	0.81465	Africanized	Africanized	0.243869	0.171476
	XLOC_002686	GB16723-RA	GB43226	CG7739	FBgn0036509	brains	0.520829	9.3376e-19	0.0603255	3	131	392	23	76	143	367	161	65	326	96	230	119	1.13541	Africanized	Africanized	0.262367	0.280843
uncharacterized protein MAL13P1.304-like [Apis dorsata]	XLOC_006567	GB14626-RA	GB50641	CG11125	FBgn0033174	brains	0.0192719	3.02895e-09	0.00038884	2	69	205	17	29	64	187	70	28	94	59	73	47	1.53908	Africanized	Africanized	0.262697	0.361186
irregular chiasm C-roughest protein-like [Apis mellifera]	XLOC_005608	GB11991-RA	GB49778	kirre	FBgn0028369	brains	0.281975	0.00020471	0.7331	1	9	37	3	9	16	27	21	6	48	8	33	9	0.808	Africanized	Africanized	0.277228	0.184
brefeldin A-inhibited guanine nucleotide-exchange protein 3-like [Apis mellifera]	XLOC_004032	GB19664-RA	GB52759	CG5937	FBgn0029834	brains	0.169065	5.96646e-09	0.00074601	2	59	146	26	26	61	201	17	21	127	62	88	38	1.47025	Africanized	Africanized	0.28131	0.342776
85 kDa calcium-independent phospholipase A2-like [Apis mellifera]	XLOC_004105	GB19951-RA	GB41694	iPLA2-VIA	FBgn0036053	brains	0.472539	1.13063e-05	0.0544447	1	73	214	17	44	66	123	70	42	148	66	77	33	1.23165	Africanized	Africanized	0.290503	0.323394
85 kDa calcium-independent phospholipase A2-like [Apis mellifera]	XLOC_004156	GB19826-RA	GB41694	iPLA2-VIA	FBgn0036053	brains	0.472539	1.13063e-05	0.0544447	1	73	214	17	44	66	123	70	42	148	66	77	33	1.23165	Africanized	Africanized	0.290503	0.323394
	XLOC_009966	GB12239-RA	GB42793			brains	0.886286	0.00051552	0.00176426	1	43	82	5	13	16	59	13	3	44	21	18	9	2.01852	Africanized	Africanized	0.293578	0.305556
uncharacterized LOC100576882 [Apis mellifera]	XLOC_001784	GB19063-RA	GB50954	Mid1	FBgn0053988	brains	0.502699	0.00632339	0.135442	1	16	34	3	11	12	29	9	13	26	7	11	7	1.43836	Africanized	Africanized	0.295238	0.369863
uncharacterized LOC100576882 [Apis mellifera]	XLOC_001799	GB19063-RA	GB50954	Mid1	FBgn0053988	brains	0.502699	0.00632339	0.135442	1	16	34	3	11	12	29	9	13	26	7	11	7	1.43836	Africanized	Africanized	0.295238	0.369863
DNA-directed RNA polymerase III subunit RPC1-like isoform X1 [Apis mellifera]	XLOC_007809	GB11983-RA	GB41332	Ance	FBgn0012037	brains	0.732264	1.4067e-15	0.00168996	3	87	262	19	60	166	297	128	49	250	118	140	48	1.21555	Africanized	Africanized	0.305275	0.293315
lilliputian [Apis mellifera]	XLOC_005714	GB12566-RA	GB55387	lilli	FBgn0041111	brains	0.386454	4.681e-05	0.117325	2	36	59	10	13	18	68	17	19	47	35	35	6	1.28302	Africanized	Africanized	0.313725	0.377358
single-minded [Apis mellifera]	XLOC_001088	GB11417-RA	GB51615	sim	FBgn0004666	brains	0.168116	8.19746e-08	3.96961e-05	2	49	75	9	19	41	118	39	7	54	19	46	17	1.70879	Africanized	Africanized	0.318328	0.236264
	XLOC_007784	GB18808-RA	GB41356	CG42260	FBgn0259145	brains	0.517004	0.00148687	0.0373658	1	15	28	4	11	28	52	27	8	26	12	17	7	1.42268	Africanized	Africanized	0.34058	0.278351
cytochrome P450 6AS4 [Apis mellifera]	XLOC_011783	GB15793-RA	GB49885			brains	0.109144	9.4654e-12	7.719e-10	4	162	319	24	75	157	252	100	42	215	123	51	79	1.62131	Africanized	Africanized	0.346815	0.4
uncharacterized LOC724737 [Apis mellifera]	XLOC_006485	none	GB41246	CG16711	FBgn0036032	brains	0.260911	8.3711e-62	3.419e-28	11	1087	1932	215	441	1183	2109	778	397	1652	905	1038	510	1.31951	Africanized	Africanized	0.356681	0.343182
ceramide kinase-like [Apis mellifera]	XLOC_002404	GB19002-RA	GB45199	Cerk	FBgn0037315	brains	0.652798	0.0108737	0.0398057	1	19	27	2	8	18	31	14	1	19	17	14	4	1.52174	Africanized	Africanized	0.371429	0.318841
	XLOC_002962	GB14540-RA	GB49327	CG12268	FBgn0039131	brains	0.914273	0.00060306	0.644103	2	34	62	13	20	24	36	14	8	51	40	44	20	1.0678	Africanized	Africanized	0.375661	0.384181
gamma-glutamyl carboxylase [Apis mellifera]	XLOC_002922	GB12438-RA	GB40614	GC	FBgn0035245	brains	0.953617	1.3799e-32	0.00425735	12	461	692	111	118	308	639	272	147	711	349	334	299	1.10275	Africanized	Africanized	0.377845	0.37642
serine protease inhibitor 5 [Apis mellifera]	XLOC_001470	GB19582-RA	GB54611	Spn88Ea	FBgn0028984	brains	0.132112	1.5425e-19	7.73618e-05	4	439	684	49	81	282	498	216	132	508	332	426	147	1.15446	Africanized	Africanized	0.378751	0.346962
GTPase activating Rap/RanGAP domain-like 3 [Apis mellifera]	XLOC_008572	GB10533-RA	GB45413			brains	0.602867	5.8631e-13	0.00644751	6	189	305	41	59	158	263	117	84	220	178	185	86	1.16667	Africanized	Africanized	0.382266	0.4
probable G-protein coupled receptor 52 isoform 1 [Apis mellifera]	XLOC_008026	GB17560-RA	GB54467	DopEcR	FBgn0035538	brains	0.00777574	2.26468e-05	8.66999e-07	1	130	229	27	52	196	288	55	12	109	38	41	9	3.49242	Africanized	Africanized	0.382863	0.223485
aminopeptidase N-like [Apis mellifera]	XLOC_008947	GB14689-RA	GB42484	CG14516	FBgn0039640	brains	0.864935	0.00014305	0.00021627	2	60	109	17	16	67	104	24	24	87	40	35	32	1.54132	Africanized	Africanized	0.386059	0.396694
high-affinity choline transporter 1-like [Apis mellifera]	XLOC_007759	GB18225-RA	GB41372			brains	0.502413	4.3274e-31	4.021e-22	8	622	958	182	294	627	1005	417	202	758	510	445	263	1.42119	Africanized	Africanized	0.388015	0.375723
	XLOC_003902	GB17183-RA	GB54152			brains	0.350182	2.5153e-11	7.53177e-05	3	206	286	44	65	180	316	110	66	282	150	170	103	1.24518	Africanized	Africanized	0.391978	0.362089
uncharacterized protein LOC413386 isoform X1 [Apis mellifera] Pancreatic lipase domain, pancreatic lipase protein 1-like	XLOC_005091	GB13155-RA	GB54313	CG6847	FBgn0030884	brains	0.00085361	2.68973e-09	0.00107117	3	72	72	20	21	29	93	28	6	130	35	35	13	1.24291	Africanized	Africanized	0.394137	0.218623
potassium voltage-gated channel protein Shaw [Apis mellifera]	XLOC_003400	GB15328-RA	GB49882	Shaw	FBgn0003386	brains	0.160801	8.51472e-06	0.00604173	2	53	104	11	13	57	68	27	15	92	39	43	20	1.29661	Africanized	Africanized	0.395425	0.313559
GTPase activating Rap/RanGAP domain-like 3 [Apis mellifera]	XLOC_008576	GB10533-RA	GB45413			brains	0.370718	0.00026288	0.107845	1	99	166	14	22	74	95	46	31	131	85	93	31	1.1271	Africanized	Africanized	0.397872	0.352518
phospholipase C [Apis mellifera]	XLOC_006926	GB16555-RA	GB44174	Plc21C	FBgn0004611	brains	0.0623271	1.13847e-06	0.0204849	2	90	109	5	19	52	94	24	23	97	55	97	17	1.17891	Africanized	Africanized	0.398374	0.303514
glutamate synthase [NADH], amyloplastic-like [Apis mellifera]	XLOC_011631	GB14242-RA	GB47099			brains	0.775395	0.00141092	0.0215825	1	78	104	10	17	67	112	54	39	77	45	56	32	1.28053	Africanized	Africanized	0.399485	0.382838
697 bp putative ncRNA, antisense strand ~1.1 Kb downstream from GB47098	XLOC_011633	none	none			brains	0.775395	0.00141092	0.0215825	1	78	104	10	17	67	112	54	39	77	45	56	32	1.28053	Africanized	Africanized	0.399485	0.382838
uncharacterized LOC408649 [Apis mellifera]	XLOC_005856	GB14232-RA	GB55527	Thd1	FBgn0026869	brains	0.0294545	0.00015761	0.718309	1	127	44	21	9	1	46	18	39	40	107	16	71	0.852234	European	European	0.600806	0.745704
uncharacterized LOC408649 [Apis mellifera]	XLOC_005886	GB16620-RA	GB55527	Thd1	FBgn0026869	brains	0.0294545	0.00015761	0.718309	1	127	44	21	9	1	46	18	39	40	107	16	71	0.852234	European	European	0.600806	0.745704
no significant similarity, short predicted peptide (43 aa)	XLOC_009901	none	none			brains	0.00139949	1.18418e-06	1.42182e-05	1	446	282	84	80	417	266	82	164	203	320	4	272	1.50718	European	European	0.60127	0.723445
2.2 Kb putative ncRNA, shows 97% identity over 180 bp with A dorsata ncRNA	XLOC_008219	none	none			brains	0.854456	6.9794e-17	5.11763e-09	7	383	229	99	73	508	352	94	168	238	377	161	218	1.30892	European	European	0.60219	0.607484
histamine-gated chloride channel 1 [Apis mellifera]	XLOC_005347	GB19505-RA	GB50822			brains	0.107225	3.3394e-10	6.23569e-09	3	115	83	19	23	193	109	61	180	150	260	99	162	0.594298	European	European	0.603321	0.660088
uncharacterized protein LOC410467 [Apis mellifera]	XLOC_003327	GB10659-RA	GB47779	CG10186	FBgn0032797	brains	0.00084001	5.848e-16	9.1664e-11	4	324	202	64	38	331	224	58	137	113	314	70	112	1.47139	European	European	0.607777	0.700249
	XLOC_006307	GB19322-RA	GB53833	Glut4EF	FBgn0267336	brains	0.409742	0.00401343	0.340581	1	31	29	9	2	47	25	8	14	21	56	12	18	1.10853	European	European	0.608392	0.682171
fidipidine protein [Apis mellifera]	XLOC_000352	GB10050-RA	GB51806	fidipidine	FBgn0025519	brains	0.203305	0.00295358	0.00155066	1	36	26	11	13	56	27	20	15	1	26	1	20	2.03614	European	European	0.609467	0.73494
calcium-binding mitochondrial carrier protein Aralar1 [Apis mellifera]	XLOC_009559	GB11749-RA	GB41821	aralar1	FBgn0028646	brains	0.633662	6.4412e-22	4.23705e-08	6	765	455	200	72	692	523	212	281	398	613	271	439	1.22267	European	European	0.612117	0.602078
1.1 Kb puative ncRNA	XLOC_008998	none	none			brains	0.977385	0.010048	0.019467	1	48	27	15	10	59	40	11	32	23	34	19	17	1.46324	European	European	0.613065	0.610294
papilin-like isoform X1 [Apis mellifera]	XLOC_007306	GB16153-RA	GB46795	Ppn	FBgn0003137	brains	0.00255201	1.0984e-24	5.45237e-07	9	391	234	93	87	286	163	64	162	153	359	101	179	1.23183	European	European	0.614035	0.687623
cadherin-23-like [Apis mellifera]	XLOC_002900	GB13293-RA	GB40703	Cad74A	FBgn0036715	brains	0.778073	0.00016663	0.68282	1	83	67	11	2	230	134	54	85	110	204	40	55	0.961679	European	European	0.614801	0.627737
putative ncRNA	XLOC_005246	none	none			brains	4.9746e-19	3.8344e-74	7.75373e-07	17	706	741	366	176	1434	647	224	649	513	1253	327	922	1.04681	European	European	0.615725	0.726337
4.2 Kb putative ncRNA, antisense strand of end of 3'UTR for GB52021, ras-associated and pleckstrin homology domains-containing protein 1-like isoform X1 [Apis mellifera]	XLOC_003145	none	none			brains	0.0904715	6.7634e-24	4.622e-21	7	573	328	123	60	568	395	49	134	216	445	168	246	1.62719	European	European	0.617489	0.655803
ras-associated and pleckstrin homology domains-containing protein 1-like isoform X1 [Apis mellifera]	XLOC_003123	GB19579-RA	GB52021	pico	FBgn0261811	brains	0.0482775	7.568e-27	9.4094e-22	8	589	336	132	61	580	400	53	150	220	466	171	257	1.59301	European	European	0.620114	0.66287
putative polypeptide N-acetylgalactosaminyltransferase 9-like [Apis mellifera]	XLOC_003343	GB13681-RA	GB49852	CG30463	FBgn0050463	brains	0.837491	0.00095562	0.00141253	1	99	71	18	10	115	61	19	31	40	82	26	34	1.61207	European	European	0.620321	0.633621
UPF0183 protein CG7083-like [Apis mellifera]	XLOC_006066	GB12786-RA	GB51513	CG7083	FBgn0035877	brains	0.371717	1.291e-05	0.00018094	2	100	48	6	16	84	52	18	23	30	73	14	35	1.58549	European	European	0.620915	0.678756
1.3 Kb putative ncRNA immediately downstream of 3'UTR of GB43422, sorting nexin-24-like [Apis mellifera]	XLOC_005238	none	none			brains	0.999825	0.0143678	0.00039131	1	67	35	13	10	50	34	13	15	14	24	4	12	2.54878	European	European	0.62201	0.621951
4.7 Kb putative ncRNA	XLOC_000344	none	none			brains	0.82255	1.075e-05	0.00739135	2	70	41	12	18	92	46	30	74	53	99	51	62	0.756098	European	European	0.623656	0.636856
tropomodulin isoform X3 [Apis mellifera]	XLOC_009897	GB15450-RA	GB44842	tmod	FBgn0082582	brains	4.40718e-06	1.0193e-49	1.1029e-16	16	722	440	196	135	657	375	153	309	260	644	176	417	1.28892	European	European	0.623762	0.699336
Rab-protein 6 [Apis mellifera]	XLOC_010141	GB11363-RA	GB42881	Rab6	FBgn0015797	brains	0.446718	6.0513e-14	0.00059425	3	531	303	131	67	529	345	170	187	318	550	154	253	1.16789	European	European	0.624869	0.606618
Ral guanine nucleotide exchange factor [Apis mellifera]	XLOC_002310	GB15649-RA	GB45052	Rgl	FBgn0026376	brains	0.23262	4.2115e-19	5.9922e-15	5	391	312	115	52	529	254	107	163	200	251	53	277	1.57279	European	European	0.626134	0.657469
uncharacterized LOC726790 [Apis mellifera]	XLOC_003486	GB12052-RA	GB54723	Drak	FBgn0052666	brains	0.705633	2.808e-05	0.00108166	3	78	42	23	20	108	62	37	26	41	66	14	48	1.43534	European	European	0.627628	0.603448
1.4 Kb putative ncRNA	XLOC_013807	none	none			brains	0.206202	1.26188e-07	0.00024652	2	127	80	33	18	147	84	23	74	44	83	43	85	1.3892	European	European	0.627812	0.6875
echinoderm microtubule-associated protein-like 1-like [Apis mellifera]	XLOC_003433	GB19633-RA	GB41547			brains	0.362283	1.633e-57	4.9319e-33	16	1466	809	282	189	1323	820	310	585	565	949	364	689	1.41219	European	European	0.628145	0.642114
mushroom body large-type Kenyon cell-specific protein 1 isoform X1 [Apis mellifera]	XLOC_004625	GB17328-RA	GB50048	Eip93F	FBgn0264490	brains	0.00013059	6.8144e-32	0.00918827	6	1033	434	193	108	409	422	74	333	420	869	275	519	1.04378	European	European	0.629088	0.691165
uncharacterized LOC100577222 [Apis mellifera]	XLOC_003289	none	GB40110			brains	0.84595	0.0127523	0.707781	1	41	19	11	3	30	26	6	18	23	32	18	24	1.07438	European	European	0.630769	0.61157
uncharacterized LOC100578600 [Apis mellifera]	XLOC_000009	GB16403-RA	GB42183			brains	0.775356	0.0265364	0.134561	1	32	19	7	5	32	17	8	7	16	27	9	16	1.3494	European	European	0.633929	0.60241
	XLOC_007892	GB18606-RA	GB45648	imd	FBgn0013983	brains	0.549732	6.35363e-08	0.59043	3	152	101	22	19	144	61	36	76	89	137	59	74	1.05945	European	European	0.637275	0.609342
ELAV-like protein 2-like [Apis mellifera]	XLOC_000962	GB18785-RA	GB42233	fne	FBgn0086675	brains	0.017303	2.36918e-07	0.00010926	1	554	311	130	69	590	342	145	231	194	593	119	259	1.29526	European	European	0.638277	0.70279
ELAV-like protein 2-like isoform X13 [Apis mellifera]	XLOC_000977	GB18785-RA	GB42233	fne	FBgn0086675	brains	0.017303	2.36918e-07	0.00010926	1	554	311	130	69	590	342	145	231	194	593	119	259	1.29526	European	European	0.638277	0.70279
	XLOC_004733	GB18767-RA	GB50223			brains	0.655815	5.4926e-22	0.00868423	11	388	227	99	49	258	145	102	188	175	239	104	208	1.14764	European	European	0.638937	0.625
origin recognition complex subunit 1 [Apis mellifera]	XLOC_004687	GB17820-RA	GB50024	Orc1	FBgn0022772	brains	0.128044	6.7723e-36	2.0623e-10	8	760	518	234	42	797	452	248	369	369	739	142	406	1.23317	European	European	0.638958	0.66608
receptor associated protein RIC-3 [Apis mellifera]	XLOC_001013	GB13771-RA	GB45497	RIC-3	FBgn0050296	brains	0.160818	6.0368e-42	0.683193	12	584	337	128	62	673	374	186	414	345	573	209	506	0.966413	European	European	0.641798	0.668607
uncharacterized LOC100578068 [Apis mellifera]	XLOC_001387	GB10549-RA	GB41011			brains	0.248632	1.03e-13	0.34027	5	240	149	60	45	277	124	80	107	174	272	72	125	1.07831	European	European	0.644693	0.607229
serine protease homolog 56 [Apis mellifera]	XLOC_003456	GB13019-RA	GB54775	CG1632	FBgn0030027	brains	0.709214	0.0107152	0.639666	1	27	10	9	4	6	9	5	15	11	28	7	9	0.866667	European	European	0.646154	0.693333
	XLOC_004731	GB17527-RA	GB50015			brains	0.706525	0.017456	0.698534	1	32	13	5	5	27	17	7	20	24	16	10	27	0.951923	European	European	0.646465	0.605769
bruchpilot [Apis mellifera]	XLOC_010109	GB19596-RA	GB42866	brp	FBgn0259246	brains	0.591686	9.676e-157	5.6177e-37	42	3141	1762	758	432	3286	1707	871	1388	1299	2431	1025	1927	1.23991	European	European	0.648115	0.642657
906 bp ncRNA in intron of GB45244,	XLOC_002512	none	none			brains	0.942726	1.74484e-06	6.87563e-05	2	106	53	24	18	130	69	22	37	35	69	29	57	1.60643	European	European	0.65	0.654618
cysteine-rich secretory protein 1-like isoform X1 [Apis mellifera]	XLOC_006331	GB19688-RA	GB49180			brains	0.0434151	7.4397e-17	0.0248011	4	191	139	51	26	285	117	28	106	131	238	53	185	1.09177	European	European	0.651422	0.7139
ankyrin repeat and death domain-containing protein 1A-like [Apis mellifera]	XLOC_003640	GB10556-RA	GB40159			brains	0.882018	8.7033e-20	5.9099e-12	5	451	248	109	28	398	236	69	135	188	335	80	173	1.5	European	European	0.651701	0.656122
3.6 Kb, putative long ncRNA, 3 Kb upstream of GB49000	XLOC_000399	none	none			brains	0.00034906	6.4337e-23	3.1658e-21	5	409	232	150	66	454	242	33	130	121	299	42	140	2.03007	European	European	0.652286	0.743791
cAMP-dependent protein kinase catalytic subunit isoform 1 [Apis mellifera]	XLOC_005257	GB17175-RA	GB43468	Pka-C1	FBgn0000273	brains	1.98969e-05	6.0093e-27	1.4852e-13	4	827	429	222	86	798	463	121	318	273	729	179	482	1.34396	European	European	0.653805	0.727402
arf-GAP with coiled-coil, ANK repeat and PH domain-containing protein 2 [Apis mellifera]	XLOC_003309	GB13475-RA	GB53859	CenB1A	FBgn0039056	brains	0.00730894	2.76351e-08	3.78385e-05	2	111	37	17	11	82	63	4	35	23	85	13	46	1.55825	European	European	0.654206	0.805825
3.7 Kb, putative long ncRNA, antisense strand overlaps 3' end of GB46419 and in last intron of GB46512, respectively mucin-5B-like and AFG3-like, an ATP-dependent zinc metalloprotease	XLOC_000671	none	none			brains	9.40198e-07	2.8836e-25	6.3766e-13	5	382	179	98	56	373	210	37	125	68	411	93	168	1.43902	European	European	0.657165	0.780488
8 Kb, putative ncRNA	XLOC_009811	none	none			brains	0.00047382	8.7996e-34	0.00046242	10	811	361	182	122	719	403	232	323	335	628	325	393	1.1619	European	European	0.658968	0.601073
ecdysis triggering hormone receptor [Apis mellifera]	XLOC_000642	GB13260-RA	GB46500	ETHR	FBgn0038874	brains	0.160818	3.44118e-06	1.02156e-05	2	82	48	11	11	66	23	12	17	11	49	4	21	2.11404	European	European	0.659751	0.763158
2 Kb, antisense strand at end of long 3' UTR of GB44988, prohormone-2 precursor [Apis mellifera]	XLOC_014588	none	none			brains	0.0206105	8.1072e-13	3.01494e-07	2	578	305	190	89	854	433	161	277	337	566	197	268	1.35604	European	European	0.662311	0.615172
thioredoxin 1 [Apis mellifera]	XLOC_003945	GB17503-RA	GB52684	CG8993	FBgn0035334	brains	0.494269	0.00022295	0.134661	1	71	30	16	13	68	36	15	25	27	68	16	49	1.17	European	European	0.662393	0.71
phosphatidylinositol N-acetylglucosaminyltransferase subunit Q-like [Apis mellifera]	XLOC_003958	GB17117-RA	GB52805	Gpi1	FBgn0086448	brains	0.494269	0.00022295	0.134661	1	71	30	16	13	68	36	15	25	27	68	16	49	1.17	European	European	0.662393	0.71
BTB/POZ domain-containing protein 3-like [Apis mellifera]	XLOC_000037	GB13197-RA	GB42172			brains	0.274926	9.1055e-17	1.306e-05	4	267	116	57	46	269	139	45	102	107	244	54	134	1.30321	European	European	0.663311	0.699708
protein FAM76A-like [Apis mellifera]	XLOC_001738	GB14829-RA	GB50990	CG4452	FBgn0035981	brains	0.723132	8.46536e-08	0.0666874	2	110	64	25	10	118	53	18	54	48	102	36	66	1.17284	European	European	0.665789	0.685185
calponin homology domain-containing protein DDB_G0272472-like isoform X1 [Apis mellifera]	XLOC_000884	GB12314-RA	GB51940	CG43427	FBgn0263346	brains	0.0174959	1.3167e-33	0.00502007	12	583	306	162	29	507	293	124	187	325	575	175	249	1.14985	European	European	0.665957	0.618349
uncharacterized protein LOC100577272 [Apis mellifera]	XLOC_007025	GB17119-RA	GB53001			brains	1.64882e-09	4.3555e-20	1.3668e-12	3	445	212	82	43	403	210	51	153	60	385	33	255	1.48879	European	European	0.666667	0.846318
protein FAM135A-like [Apis mellifera]	XLOC_001404	GB15318-RA	GB46362	CG32333	FBgn0052333	brains	0.382303	5.1873e-34	2.5168e-13	11	515	242	137	78	613	311	106	171	253	455	118	245	1.40653	European	European	0.667194	0.646142
uncharacterized protein LOC102675384 [Apis dorsata]	XLOC_009805	GB15110-RA	GB51668	Elba2	FBgn0031435	brains	7.92642e-05	9.2215e-53	3.0855e-25	10	1069	495	218	103	941	492	118	388	317	743	188	551	1.43948	European	European	0.671489	0.729718
cuticular protein analogous to peritrophins 3-C [Apis mellifera]	XLOC_006443	GB13298-RA	GB41203	Gasp	FBgn0026077	brains	0.570974	0.00070938	0.908271	1	43	22	14	4	31	17	14	26	13	49	12	26	0.935714	European	European	0.671756	0.721429
	XLOC_000871	GB12299-RA	GB49730			brains	0.307785	4.402e-17	3.97348e-06	5	182	84	67	29	214	113	38	71	58	204	48	80	1.38076	European	European	0.671988	0.711423
uncharacterized LOC413562 [Apis mellifera]	XLOC_000876	GB19123-RA	GB49732	CG43102	FBgn0262562	brains	0.307785	4.402e-17	3.97348e-06	5	182	84	67	29	214	113	38	71	58	204	48	80	1.38076	European	European	0.671988	0.711423
eag-like K[+] channel [Apis mellifera]	XLOC_003492	GB12249-RA	GB54716	Elk	FBgn0011589	brains	0.226807	5.1045e-12	0.00081505	3	161	71	29	13	147	79	27	76	45	124	34	82	1.28866	European	European	0.674	0.726804
potassium voltage-gated channel protein Shal [Apis mellifera]	XLOC_000951	GB17390-RA	GB42249	Shal	FBgn0005564	brains	0.170445	1.0106e-38	3.5313e-12	8	622	377	119	77	821	301	114	267	255	565	160	409	1.30904	European	European	0.674148	0.70113
	XLOC_012608	GB17507-RA	GB52880			brains	1.74462e-09	9.0301e-21	0.856437	4	152	77	32	20	139	59	15	131	42	315	23	162	0.696221	European	European	0.674322	0.883721
LIM-kinase1 [Apis mellifera]	XLOC_009152	GB16654-RA	GB49680	LIMK1	FBgn0041203	brains	0.96191	4.12047e-07	0.953513	3	63	36	36	4	36	25	20	30	34	65	10	40	1.00503	European	European	0.675	0.678392
uncharacterized LOC100578321 [Apis mellifera]	XLOC_003484	GB13296-RA	GB54728			brains	0.903353	9.0023e-15	0.135387	3	269	142	63	39	319	131	79	136	140	288	70	168	1.09308	European	European	0.676012	0.671964
putative ncRNA 19 Kb antisense strand 1 Kb downstream from GB43468, which is cAMP-dependent protein kinase catalytic subunit isoform 1 [Apis mellifera]	XLOC_005264	none	none			brains	7.92642e-05	6.816e-154	3.9438e-47	29	2630	1068	637	328	3311	1749	529	931	884	2622	766	1748	1.29987	European	European	0.67654	0.70869
uncharacterized LOC100576760 [Apis mellifera]	XLOC_009818	GB18684-RA	GB51753			brains	0.705141	1.00816e-05	0.00115747	2	93	28	18	9	68	48	17	30	17	51	24	27	1.59036	European	European	0.67803	0.650602
protein tyrosine phosphatase type IVA 1 [Apis mellifera]	XLOC_001435	GB10845-RA	GB55885	PRL-1	FBgn0024734	brains	3.03086e-06	4.3759e-37	1.2296e-07	6	667	319	171	63	701	346	110	361	229	750	139	392	1.14437	European	European	0.678871	0.758708
fatty-acid amide hydrolase 2-A-like [Apis mellifera]	XLOC_012887	none	GB48850	CG7900	FBgn0037548	brains	0.514874	0.00113944	0.644625	1	64	35	6	5	60	21	12	21	33	57	19	31	1.10405	European	European	0.680628	0.630058
1.4 Kb putative ncRNA	XLOC_007928	none	none			brains	0.314287	3.44118e-06	0.0288498	2	93	42	21	16	106	45	18	33	47	69	28	51	1.31301	European	European	0.681115	0.621951
uncharacterized protein LOC410867 [Apis mellifera]	XLOC_005584	GB14032-RA	GB49755			brains	1.72658e-05	2.8553e-52	8.0784e-31	8	1318	590	299	148	1451	695	176	518	374	981	221	665	1.53356	European	European	0.681626	0.737308
uncharacterized LOC100577669 [Apis mellifera]	XLOC_008268	GB18226-RA	GB41471	CG13003	FBgn0030798	brains	0.0721094	7.77765e-05	0.00171508	1	86	46	11	3	68	28	12	34	11	65	4	20	1.65753	European	European	0.681818	0.815068
uncharacterized LOC100577882 [Apis mellifera]	XLOC_001322	GB10319-RA	GB42301			brains	0.802127	4.5418e-14	0.00860078	3	271	139	65	10	247	122	59	92	70	206	105	185	1.19107	European	European	0.68267	0.67364
2.1 Kb putative ncRNA in 3'UTR of GB42508,	XLOC_008196	none	none			brains	0.0903858	0.0010307	0.00208816	1	31	17	8	5	46	17	1	10	4	25	1	11	2.38462	European	European	0.685484	0.884615
uncharacterized LOC726284 [Apis mellifera]	XLOC_007292	GB19918-RA	GB46720	Dhit	FBgn0028743	brains	0.259633	6.40136e-06	0.00180923	2	94	35	27	9	96	55	19	35	34	65	26	28	1.52657	European	European	0.686709	0.618357
sorting nexin-27-like isoform X3 [Apis mellifera]	XLOC_008675	GB12016-RA	GB53790	CG32758	FBgn0052758	brains	0.00266133	4.4558e-29	7.39264e-09	6	372	210	89	29	410	156	40	164	113	284	81	289	1.30381	European	European	0.687994	0.759011
3 Kb putative ncRNA in antisense strand of GB53790, sorting nexin-27 like	XLOC_008688	none	none			brains	0.00266133	4.4558e-29	7.39264e-09	6	372	210	89	29	410	156	40	164	113	284	81	289	1.30381	European	European	0.687994	0.759011
uncharacterized LOC727235 [Apis mellifera]	XLOC_004148	GB16444-RA	GB41703	ena	FBgn0000578	brains	0.945837	0.00103033	0.821244	1	27	28	16	2	52	13	9	27	22	30	11	33	1.04545	European	European	0.688406	0.681818
glucose-1-phosphate uridylyltransferase [Apis mellifera]	XLOC_012856	GB11461-RA	GB41979	UGP	FBgn0035978	brains	0.0106912	1.4538e-15	0.108246	3	205	80	47	22	175	90	28	126	74	204	35	140	1.01977	European	European	0.689822	0.7743
KRR1 small subunit processome component homolog [Apis mellifera]	XLOC_007104	GB11320-RA	GB53101	dbe	FBgn0020305	brains	0.0453598	3.9162e-17	0.0127863	7	189	108	76	25	236	90	45	84	125	176	50	106	1.23549	European	European	0.691989	0.624573
	XLOC_007147	GB20105-RA	GB53101	dbe	FBgn0020305	brains	0.0453598	3.9162e-17	0.0127863	7	189	108	76	25	236	90	45	84	125	176	50	106	1.23549	European	European	0.691989	0.624573
	XLOC_000857	none	GB47378			brains	0.479814	9.4226e-16	0.00132997	4	187	99	50	18	301	121	45	106	108	192	50	109	1.27213	European	European	0.693299	0.667213
12 Kb, putative long ncRNA	XLOC_009548	none	none			brains	8.0316e-97	0	2.314e-186	37	13945	6350	2872	1309	11939	5046	1374	6053	2919	10264	1951	6925	1.40612	European	European	0.693567	0.788238
1.5 Kb, putative ncRNA	XLOC_013808	none	none			brains	2.31138e-05	5.4473e-49	6.41552e-08	8	874	479	191	73	843	290	159	470	255	795	174	566	1.13683	European	European	0.693818	0.756924
Down syndrome cell adhesion molecule-like protein CG42256-like [Apis mellifera]	XLOC_005598	GB17097-RA	GB49767			brains	0.0862607	0.0002448	0.00503065	1	30	19	20	7	53	19	9	23	3	29	1	24	1.66292	European	European	0.695946	0.853933
transcription elongation regulator 1 [Apis mellifera]	XLOC_009039	GB15979-RB	GB44331	CG42724	FBgn0261641	brains	0.00120405	3.44537e-06	0.00014456	1	151	83	24	12	146	45	24	49	1	125	1	93	1.57338	European	European	0.696312	0.911263
uncharacterized protein LOC410979 [Apis mellifera]	XLOC_007047	GB13016-RA	GB53009	GABA-B-R3	FBgn0031275	brains	2.46431e-08	6.152e-26	2.7103e-14	4	513	213	92	44	469	211	52	167	75	411	48	279	1.49419	European	European	0.696498	0.830426
uncharacterized LOC408803 [Apis mellifera]	XLOC_006795	GB14253-RA	GB42994	CG33993	FBgn0053993	brains	0.106946	1.4078e-20	0.00347237	5	197	71	61	26	211	105	43	93	62	216	37	125	1.16493	European	European	0.698957	0.753472
uncharacterized LOC408803 [Apis mellifera]	XLOC_006799	GB13931-RA	GB42994	CG33993	FBgn0053993	brains	0.106946	1.4078e-20	0.00347237	5	197	71	61	26	211	105	43	93	62	216	37	125	1.16493	European	European	0.698957	0.753472
apoptotic chromatin condensation inducer in the nucleus-like (Acinus) [Apis mellifera]	XLOC_007929	none	GB45429			brains	0.00058802	4.1182e-15	0.891361	4	295	137	55	40	289	97	75	134	163	209	100	166	1.07792	European	European	0.69989	0.600945
beta 1,4-N-acetylgalactosaminyltransferase A [Apis mellifera]	XLOC_012843	none	GB55998	beta4GalNAcTA	FBgn0027538	brains	0.480715	0.0214872	0.498321	1	15	8	11	1	23	12	13	10	7	15	2	9	1.25	European	European	0.7	0.607143
protein Smaug homolog 2-like [Apis mellifera]	XLOC_001505	GB17563-RA	GB48452	smg	FBgn0016070	brains	0.494269	1.3648e-36	3.85172e-08	9	596	228	119	74	466	200	85	211	214	463	105	203	1.31382	European	European	0.701723	0.684621
11.7 Kb, covers more than gene, SNPs not in exon of GB53493	XLOC_010223	none	none			brains	0.0184178	1.7262e-16	2.72076e-08	3	371	167	124	52	574	235	75	129	170	375	121	157	1.48296	European	European	0.701904	0.643622
dipeptidyl aminopeptidase-like protein 6-like [Apis mellifera]	XLOC_002327	GB11365-RA	GB45029	CG17684	FBgn0263780	brains	0.859395	3.9058e-50	2.8139e-13	11	735	312	151	79	765	299	139	301	233	583	133	348	1.34773	European	European	0.705254	0.709269
dachshund homolog 2-like [Apis mellifera]	XLOC_006890	GB30210-RA	GB44041	dac	FBgn0005677	brains	0.00777574	9.09032e-06	0.00113918	1	97	44	23	14	108	37	1	47	7	93	19	60	1.42291	European	European	0.705882	0.881057
uncharacterized LOC724645 [Apis mellifera]	XLOC_003397	none	GB49897	CG17264	FBgn0031490	brains	0.257301	9.8975e-25	6.96766e-08	7	308	140	95	40	358	137	44	90	108	245	95	170	1.43351	European	European	0.705937	0.671543
1.5 Kb putative ncRNA	XLOC_008848	none	none			brains	0.677449	2.0234e-38	8.7138e-17	5	1297	547	341	131	1462	598	235	489	436	1057	233	723	1.37914	European	European	0.70841	0.715096
regulator of G-protein signaling 11-like [Apis mellifera]	XLOC_009844	GB17279-RA	GB51646			brains	0.0104244	1.106e-267	1.506e-37	35	7659	3021	1656	614	7604	3301	1724	3762	2771	6881	1258	4334	1.15075	European	European	0.709243	0.722479
uncharacterized protein LOC102674962 isoform X1 [Apis dorsata]	XLOC_009842	GB15358-RA	GB51764	CG42749	FBgn0261803	brains	0.00290782	1.419e-240	4.9809e-37	30	7542	2968	1625	579	7493	3244	1676	3709	2703	6814	1208	4251	1.15176	European	European	0.710417	0.725603
#N/A	XLOC_012247	none	none			brains	0.424682	0.00150305	0.0558125	1	28	10	10	5	21	9	3	13	1	18	7	14	1.48214	European	European	0.710843	0.803571
Ca2+-channel-protein-beta-subunit [Apis mellifera]	XLOC_003237	GB17403-RA	GB40089	Ca-beta	FBgn0259822	brains	0.362844	1.3167e-33	3.4978e-10	4	1625	663	287	158	1207	446	232	692	446	1094	305	799	1.22926	European	European	0.711126	0.724496
solute carrier organic anion transporter family member 5A1-like [Apis mellifera]	XLOC_010107	GB19740-RA	GB42865	Oatp74D	FBgn0036732	brains	0.00043203	1.3754e-11	4.80193e-06	2	126	51	45	3	201	97	7	62	9	133	35	118	1.43681	European	European	0.711281	0.85989
	XLOC_005110	GB14916-RB	GB51250			brains	0.593957	2.2596e-28	6.1193e-11	5	596	243	121	52	481	185	38	184	125	337	157	334	1.42809	European	European	0.713945	0.72766
1.6 Kb ncRNA in antisense strand at end of the 3'UTR of GB45139, uncharacterized protein LOC726903 [Apis mellifera]	XLOC_002324	none	none			brains	0.424257	4.4614e-13	0.974442	3	149	67	45	21	193	66	27	128	69	144	70	85	1.03442	European	European	0.715342	0.6826
	XLOC_000317	none	GB51831			brains	0.589418	4.636e-34	5.9994e-10	9	487	155	74	39	275	138	36	141	77	199	106	259	1.42787	European	European	0.715753	0.732274
879 bp putative ncRNA	XLOC_009165	none	none			brains	0.213728	0.00043787	0.309437	2	48	15	16	6	25	14	12	24	8	18	18	16	1.29167	European	European	0.717742	0.604167
	XLOC_009772	none	GB41992			brains	0.677953	1.4898e-11	0.570181	3	93	31	30	7	104	51	20	46	39	103	20	77	1.03607	European	European	0.718354	0.740984
n-(5-amino-5-carboxypentanoyl)-L-cysteinyl-D-valine synthase isoform X2 [Apis mellifera]	XLOC_000658	GB19941-RA	GB46429	e	FBgn0000527	brains	0.00018241	1.3824e-63	9.908e-30	8	2714	1009	498	138	2835	1222	458	1112	764	1482	631	1411	1.43667	European	European	0.718512	0.68368
uncharacterized LOC724962 [Apis mellifera]	XLOC_003408	GB15007-RA	GB49899			brains	0.559402	1.639e-150	2.7756e-63	22	4324	1871	812	267	3318	1168	524	1337	888	2520	828	2033	1.44649	European	European	0.718878	0.724477
thioredoxin 1-like 3 [Apis mellifera]	XLOC_003497	GB19276-RA	GB48215	CG9911	FBgn0030734	brains	0.374529	3.8708e-77	6.03e-06	13	1318	548	328	115	1550	576	288	570	548	1408	293	760	1.14688	European	European	0.720631	0.708042
DNA-binding protein D-ETS-3-like [Apis mellifera]	XLOC_009098	GB30234-RA	GB48121	Ets65A	FBgn0005658	brains	0.618859	1.28238e-07	0.530174	2	99	30	13	12	73	29	21	39	19	72	31	48	1.11304	European	European	0.722656	0.691304
3.6 Kb ncRNA in antisense near end of 3'UTR of GB45055, whirlin-like isoform X6 [Apis mellifera]	XLOC_002344	none	none			brains	0.0656693	7.0466e-24	0.00110742	5	362	130	101	40	414	166	72	150	111	315	132	191	1.24923	European	European	0.723001	0.675592
kinesin 2A [Apis mellifera]	XLOC_003396	GB18398-RA	GB49896	Klp68D	FBgn0004381	brains	0.0605049	6.00262e-08	0.143869	2	123	54	24	8	138	47	22	44	48	104	47	53	1.23899	European	European	0.72335	0.632075
2 Kb, Apis mellifera uncharacterized LOC102653895 (LOC102653895), ncRNA, just downstream of 3'UTR of GB49853 (uncharacterized protein)	XLOC_003351	none	none			brains	3.53883e-06	2.9543e-63	2.66411e-09	9	1252	497	322	86	1064	408	170	540	445	1067	80	920	1.12632	European	European	0.726922	0.784295
uncharacterized LOC551080 [Apis mellifera]	XLOC_005097	GB30088-RC	GB54311	CG17119	FBgn0039045	brains	0.00151142	2.3905e-28	0.868058	4	438	231	63	34	621	156	86	329	159	561	115	445	0.910324	European	European	0.727155	0.787611
2.4 Kb putative ncRNA	XLOC_004940	none	none			brains	0.0941221	2.0717e-13	0.20875	5	118	49	36	22	143	40	28	46	23	113	67	63	1.2	European	European	0.727941	0.652941
ligand-gated ion channel pHCl [Apis mellifera]	XLOC_004676	GB11444-RA	GB50207	pHCl	FBgn0264908	brains	0.988988	0.00024036	0.897747	1	73	26	14	5	18	8	16	26	10	54	12	23	1.02128	European	European	0.729167	0.730496
coiled-coil domain-containing protein 64 homolog [Apis mellifera]	XLOC_005652	GB12936-RA	GB55668	CG32137	FBgn0052137	brains	0.506957	9.0341e-14	1.67641e-05	2	360	137	60	40	399	126	53	134	117	288	36	196	1.36165	European	European	0.729947	0.75
uncharacterized LOC408661 [Apis mellifera]	XLOC_005793	GB19838-RA	GB55576	jing	FBgn0086655	brains	0.864935	1.1819e-15	0.0168452	3	264	101	39	16	217	75	51	137	68	178	45	115	1.19865	European	European	0.730337	0.723906
multiple inositol polyphosphate phosphatase 1-like [Apis mellifera]	XLOC_000309	GB11465-RA	GB51841	Mipp1	FBgn0026061	brains	0.642301	7.5272e-11	0.555761	2	198	85	17	7	181	54	13	56	65	211	68	92	1.07327	European	European	0.730627	0.710891
uncharacterized LOC100578337 [Apis mellifera]	XLOC_009318	GB14400-RA	GB40521	CG16879	FBgn0028904	brains	0.798129	3.59359e-07	0.267124	2	59	25	15	8	52	13	7	43	21	31	9	38	1.15436	European	European	0.732558	0.751678
orcokinin peptides isoform X1 [Apis mellifera]	XLOC_002653	GB13815-RA	GB43091	CG13565	FBgn0034935	brains	1.22545e-08	1.0613e-35	5.28889e-07	8	671	247	146	47	706	258	134	249	299	381	140	330	1.35356	European	European	0.733976	0.626223
thioredoxin 1-like 3 [Apis mellifera]	XLOC_003520	GB12871-RA	GB48215	CG9911	FBgn0030734	brains	0.234707	6.5005e-75	9.76052e-05	12	1282	502	319	110	1513	516	271	559	522	1379	260	740	1.13696	European	European	0.734088	0.71777
	XLOC_006423	GB10751-RA	GB47059			brains	0.388058	2.8434e-35	1.32055e-09	6	587	181	96	38	601	240	55	204	126	483	135	294	1.34387	European	European	0.736661	0.756361
suppressor of white-apricot [Apis mellifera]	XLOC_005896	GB11325-RA	GB55514	su(w[a])	FBgn0003638	brains	0.543182	2.37237e-05	0.0544628	1	83	33	29	10	84	27	10	29	27	78	11	58	1.24883	European	European	0.736842	0.774648
U8-agatoxin-Ao1a-like isoform 1 [Apis mellifera]	XLOC_005374	none	GB50733			brains	0.00615634	2.7257e-78	0.00020681	13	1270	520	349	90	1289	426	331	671	575	1460	340	837	0.935928	European	European	0.737323	0.704319
	XLOC_005215	GB17000-RA	GB43059			brains	0.681319	1.482e-136	2.51e-22	35	1293	451	438	152	1408	510	257	646	328	901	266	775	1.34006	European	European	0.738241	0.7318
golgin subfamily B member 1 [Apis mellifera]	XLOC_000290	GB19016-RA	GB40808	lva	FBgn0029688	brains	0.0429408	7.977e-38	1.87584e-07	7	743	246	165	54	551	215	111	248	239	511	99	285	1.32217	European	European	0.739108	0.699263
protein bric-a-brac 1 [Apis mellifera]	XLOC_006744	GB11420-RA	GB50425	mamo	FBgn0267033	brains	7.84894e-06	3.6341e-11	2.31054e-05	2	122	47	23	7	144	48	3	78	7	146	5	106	1.13333	European	European	0.73913	0.956522
	XLOC_013154	GB14845-RA	GB55675			brains	0.307785	1.0589e-37	5.44249e-07	9	518	133	125	49	349	164	87	183	121	329	74	194	1.35425	European	European	0.741405	0.714575
calcium/calmodulin-dependent protein kinase II isoform X3 [Apis mellifera]	XLOC_007218	GB17817-RA	GB49535	CaMKII	FBgn0264607	brains	1.542e-68	0	8e-126	59	22698	7829	4638	1627	19212	6605	2085	8040	7518	14844	5412	10363	1.29727	European	European	0.743471	0.688886
	XLOC_007566	GB19081-RA	GB44674			brains	0.575421	2.3947e-11	0.0100178	2	212	68	53	12	192	77	20	84	60	154	54	109	1.27651	European	European	0.7443	0.721414
LIM domain only protein 3 [Apis mellifera]	XLOC_005612	GB12429-RA	GB49806			brains	1.53215e-05	1.3189e-10	4.83203e-06	2	140	53	30	8	137	44	3	56	4	139	4	100	1.34641	European	European	0.745146	0.964052
PHD finger protein rhinoceros [Apis mellifera]	XLOC_001183	GB12139-RA	GB54912	rno	FBgn0035106	brains	0.655508	4.0237e-18	1.2509e-08	4	236	93	30	26	233	49	23	76	56	145	11	75	1.72798	European	European	0.748126	0.766839
4.1 Kb putative ncRNA	XLOC_009910	none	none			brains	0.0656693	6.104e-09	0.00059894	2	74	16	25	8	81	36	3	35	8	59	12	43	1.5	European	European	0.75	0.85625
9.4 Kb putative nc RNA. Antisense strand in 3'UTR of GB49650, protein FAM46A-like isoform X3 [Apis mellifera]	XLOC_006829	none	none			brains	0.0187176	1.1422e-86	2.7071e-25	16	1062	365	224	96	1206	363	148	391	200	774	151	654	1.43054	European	European	0.751508	0.784728
beta-arrestin-1 isoform X4 [Apis mellifera]	XLOC_010163	GB13683-RA	GB42604	krz	FBgn0040206	brains	0.0100576	3.673e-108	1.0184e-34	14	2777	871	546	176	2543	889	218	1047	570	1961	507	1454	1.35522	European	European	0.751858	0.775056
17 Kb putative ncRNA	XLOC_004524	none	none			brains	1.9156e-15	3.9661e-70	1.26831e-08	17	1197	350	362	105	832	330	149	328	457	806	248	372	1.34576	European	European	0.752834	0.638136
436 bp putative ncRNA	XLOC_005066	none	none			brains	0.327159	0.0100392	0.107335	1	31	8	11	1	16	10	7	9	2	15	8	4	1.71111	European	European	0.753247	0.622222
uncharacterized protein LOC409956 isoformX1 [Apis mellifera]	XLOC_002058	GB12749-RA	GB55228			brains	1.31183e-08	2.4421e-58	6.3019e-33	9	1372	452	334	104	1843	566	170	379	393	926	252	478	1.79792	European	European	0.759794	0.686297
	XLOC_005012	GB18873-RA	GB45941			brains	0.213007	1.23869e-05	0.329348	1	112	34	23	2	29	14	4	31	19	93	11	55	1.00469	European	European	0.766355	0.840376
teneurin-m isoform X2 [Apis mellifera]	XLOC_000365	GB17306-RA	GB48972	Ten-m	FBgn0004449	brains	0.0178185	1.6387e-12	0.0117101	2	295	89	63	23	285	80	71	82	82	210	41	149	1.31496	European	European	0.77006	0.694488
teneurin-m isoform X2 [Apis mellifera]	XLOC_000384	GB12554-RA	GB48972	Ten-m	FBgn0004449	brains	0.0178185	1.6387e-12	0.0117101	2	295	89	63	23	285	80	71	82	82	210	41	149	1.31496	European	European	0.77006	0.694488
kinesin light chain-like [Apis mellifera]	XLOC_010298	GB13592-RA	GB53365	Klc	FBgn0010235	brains	1.2626e-13	7.3373e-31	9.24755e-09	4	1386	363	289	113	1279	404	215	376	502	882	265	465	1.41738	European	European	0.770475	0.636969
carboxylesterase clade I, member 1 [Apis mellifera]	XLOC_009160	GB14469-RA	GB44271	CG10339	FBgn0034972	brains	0.406831	1.10664e-05	0.0272212	1	97	35	23	9	85	16	13	42	14	76	9	48	1.31188	European	European	0.773585	0.821782
	XLOC_013449	none	GB49850			brains	0.304828	1.0784e-14	0.0138037	2	300	70	60	17	349	117	35	163	82	317	39	168	1.13557	European	European	0.776561	0.80597
	XLOC_010392	GB10831-RA	GB53991			brains	0.60114	1.94066e-07	0.00478552	2	69	17	19	5	72	24	7	23	16	38	9	29	1.68852	European	European	0.776699	0.737705
	XLOC_003783	GB16240-RA	GB43541			brains	0.144057	1.0442e-74	8.1059e-14	16	843	218	262	57	746	257	107	311	164	472	144	466	1.43209	European	European	0.776752	0.750601
	XLOC_009116	none	GB48119			brains	0.2323	8.2164e-43	0.845031	7	364	158	164	23	571	130	91	261	140	554	54	357	0.967742	European	European	0.779433	0.804393
breast carcinoma-amplified sequence 3 homolog [Apis mellifera]	XLOC_005346	GB14773-RA	GB50819	rudhira	FBgn0266019	brains	0.988988	1.3009e-17	0.00106044	3	263	74	58	18	238	66	21	100	73	199	26	127	1.31319	European	European	0.779637	0.78022
uncharacterized LOC726184 [Apis mellifera]	XLOC_003886	GB11712-RA	GB54131			brains	0.0609876	2.8389e-19	0.0374726	4	190	75	39	13	293	59	36	84	54	200	58	93	1.27429	European	European	0.780269	0.718095
uncharacterized serine-rich protein C215.13-like isoform X1 [Apis mellifera]	XLOC_003424	none	GB40279			brains	0.0139343	6.1516e-57	3.1472e-23	7	1419	274	403	76	1426	530	127	434	229	1019	147	794	1.50109	European	European	0.786822	0.817091
sterile20-like kinase-like protein [Apis mellifera]	XLOC_004674	GB13124-RA	GB50204	slik	FBgn0035001	brains	0.174541	1.3792e-18	0.0261102	4	199	38	72	18	172	62	50	99	39	130	23	89	1.30465	European	European	0.789661	0.739535
cadherin 99C ortholog [Apis mellifera]	XLOC_004725	GB19834-RA	GB49977	Cad99C	FBgn0039709	brains	0.362338	4.4103e-12	0.111589	3	80	25	32	4	57	15	7	40	16	75	6	43	1.13904	European	European	0.793427	0.84492
cadherin 99C ortholog [Apis mellifera]	XLOC_004761	GB16616-RA	GB49977	Cad99C	FBgn0039709	brains	0.362338	4.4103e-12	0.111589	3	80	25	32	4	57	15	7	40	16	75	6	43	1.13904	European	European	0.793427	0.84492
voltage-dependent calcium channel subunit alpha-2/delta-3-like [Apis mellifera]	XLOC_007584	GB17859-RA	GB44648	stj	FBgn0261041	brains	0.107193	0.00011508	1.85284e-05	1	46	52	51	12	253	27	8	19	16	24	7	21	4.64211	European	European	0.793651	0.673684
	XLOC_007604	GB10696-RA	GB44467	CG5705	FBgn0032486	brains	0.107193	0.00011508	1.85284e-05	1	46	52	51	12	253	27	8	19	16	24	7	21	4.64211	European	European	0.793651	0.673684
ras-related protein Rab-3 isoformX2 [Apis mellifera]	XLOC_009665	GB14083-RA	GB52842	Rab3	FBgn0005586	brains	1.32122e-05	8.1756e-25	0.00814721	5	336	91	82	20	380	96	57	121	104	229	76	149	1.36549	European	European	0.79403	0.677989
2.4 Kb putative ncRNA	XLOC_007990	none	none			brains	0.982132	2.2175e-24	0.00021514	3	686	176	141	38	610	158	68	273	142	581	95	320	1.22312	European	European	0.794362	0.79378
ncRNA in antisense covering entire 3'UTR of GB42424 (putative uncharacterized protein DDB_G0277255-like [Apis mellifera]), also annotated as Apis mellifera putative uncharacterized protein DDB_G0277255-like (LOC102655002), mRNA , but no ORF	XLOC_008953	none	none			brains	0.228928	9.1266e-16	0.536608	3	113	25	23	9	134	35	13	54	25	182	25	105	0.839109	European	European	0.79646	0.844059
	XLOC_008964	GB11105-RA	GB42424			brains	0.228928	9.1266e-16	0.536608	3	113	25	23	9	134	35	13	54	25	182	25	105	0.839109	European	European	0.79646	0.844059
glucosinolate sulphatase [Apis mellifera]	XLOC_000297	GB13235-RA	GB40771			brains	0.402302	1.9767e-22	6.16852e-06	3	614	152	133	37	444	114	69	212	130	390	41	236	1.3859	European	European	0.797189	0.777365
beta-lactamase-like protein 2 homolog [Apis mellifera]	XLOC_002321	GB15416-RA	GB45037	CG12375	FBgn0031987	brains	0.216239	8.78892e-06	0.936108	1	95	30	30	8	121	24	5	35	24	117	45	50	1.11594	European	European	0.798701	0.731884
	XLOC_008488	none	GB45321			brains	0.869597	0.0006974	0.00681312	1	41	3	9	3	38	16	1	9	6	15	1	12	2.5	European	European	0.8	0.818182
83% IDENTICAL TO Phosphatidylinositol 3-kinase regulatory subunit alpha [Camponotus floridanus]	XLOC_000946	GB10673-RA	GB42200	Pi3K21B	FBgn0020622	brains	2.0811e-10	9.0149e-40	4.835e-05	5	867	303	254	66	1266	225	100	508	593	975	199	648	0.986107	European	European	0.800738	0.704929
disintegrin and metalloproteinase domain-containing protein 10-like [Apis mellifera]	XLOC_009753	GB19179-RA	GB46342	Kul	FBgn0039688	brains	0.38677	1.0321e-15	0.00883309	3	172	34	24	8	138	40	7	92	30	126	17	62	1.24551	European	European	0.802885	0.838323
uncharacterized LOC100577202 [Apis mellifera]	XLOC_014478	GB13674-RA	GB55095			brains	1.52901e-06	5.4121e-13	0.732731	2	367	75	80	22	361	101	39	136	205	199	54	178	1.24044	European	European	0.803181	0.632552
sodium-dependent neutral amino acid transporter B(0)AT2 isoform X2 [Apis mellifera]	XLOC_009000	GB17568-RA	GB44295	CG10804	FBgn0029663	brains	0.00290468	8.7632e-28	2.9474e-12	4	704	145	102	22	676	191	138	172	40	371	85	225	1.78468	European	European	0.805435	0.744908
	XLOC_000630	GB14703-RA	GB47737	Gbs-76A	FBgn0036862	brains	0.452011	6.80624e-06	0.0990683	1	85	25	34	7	80	15	15	52	11	103	5	21	1.18841	European	European	0.808943	0.850242
papillote [Apis mellifera]	XLOC_008569	GB13605-RA	GB45408	pot	FBgn0250871	brains	0.795007	6.6928e-24	0.00126436	5	234	55	48	17	181	35	16	90	34	180	26	81	1.33489	European	European	0.812281	0.822014
elongation of very long chain fatty acids protein AAEL008004-like [Apis mellifera]	XLOC_005142	GB19345-RA	GB51247	CG31523	FBgn0051523	brains	0.865338	6.9644e-21	0.00016596	3	393	93	85	22	336	73	15	134	24	239	99	244	1.32715	European	European	0.812375	0.817219
protein FAM46A-like [Apis mellifera]	XLOC_006828	GB15285-RA	GB49650	CG30497	FBgn0050497	brains	0.00243512	2.8612e-20	2.0103e-08	4	189	36	44	19	228	51	6	62	15	178	10	70	1.66276	European	European	0.813051	0.909091
endoplasmic reticulum aminopeptidase 2-like [Apis mellifera]	XLOC_012196	GB16506-RA	GB42326			brains	0.738263	9.9476e-10	0.180156	2	49	6	40	2	59	26	12	42	16	93	11	59	0.781116	European	European	0.813187	0.832618
baculoviral IAP repeat-containing protein 6-like [Apis mellifera]	XLOC_007667	GB15652-RA	GB44588	Bruce	FBgn0266717	brains	0.011056	1.1208e-34	0.01076	5	375	101	115	30	519	98	29	230	89	444	45	352	1.04121	European	European	0.815024	0.86291
1.1 Kb, putative ncRNA	XLOC_008191	none	none			brains	0.0014326	6.1208e-30	0.08804	6	265	50	59	31	414	84	46	118	70	229	70	171	1.28267	European	European	0.817276	0.735795
signal transducer and activator of transcription C-like isoform X2 [Apis mellifera]	XLOC_004325	GB11351-RA	GB54416			brains	1.09861e-08	1.5675e-31	0.00025782	4	950	218	177	44	923	191	139	379	260	572	116	356	1.37377	European	European	0.819017	0.717344
191 bp Apis mellifera uncharacterized LOC726199 (LOC726199), in antisense strand just downstream of 3'UTR of GB52520, tumor protein D53 homolog	XLOC_001499	none	none			brains	0.3302	7.3221e-12	3.87644e-05	2	189	39	44	2	146	42	2	59	22	91	14	85	1.69231	European	European	0.820346	0.860806
lachesin-like, partial [Apis florea]	XLOC_006504	none	GB41562			brains	0.00372894	2.9044e-33	0.327914	6	386	92	89	25	336	56	59	158	65	321	102	227	1.05579	European	European	0.824187	0.757511
two pore potassium channel protein sup-9-like [Apis mellifera]	XLOC_006693	GB13787-RA	GB50377	Task6	FBgn0038165	brains	0.76517	1.436e-21	0.0843661	3	316	84	99	16	395	66	39	180	82	348	30	168	1.1523	European	European	0.829918	0.821724
phosphatidylinositol-glycan biosynthesis class W protein-like [Apis mellifera]	XLOC_003272	GB20085-RA	GB40102	CG9870	FBgn0031422	brains	2.8057e-18	4.7446e-32	0.00234832	5	718	141	134	33	745	152	156	257	273	502	219	299	1.1272	European	European	0.830473	0.620164
probable N-acetyltransferase san-like [Apis mellifera], separation anxiety is required for mitosis and sister chromatid adhesion	XLOC_009432	none	GB48333			brains	0.00189325	4.0083e-35	0.130679	7	331	54	90	24	303	69	33	199	117	326	55	114	1.03199	European	European	0.831228	0.757109
no hits, 621 aa	XLOC_009422	GB19925-RA	GB54506	Sr-CI	FBgn0014033	brains	1.3837e-29	1.1379e-86	5.30056e-05	15	1228	215	343	73	1253	284	265	549	489	1054	252	498	1.09302	European	European	0.831567	0.676215
	XLOC_007920	GB14672-RA	GB52295			brains	0.851226	0.00054191	0.911869	1	12	4	9	2	26	3	1	10	6	21	1	18	0.982456	European	European	0.839286	0.859649
1.4 Kb putative ncRNA, just downstream of annotated 3'UTR of GB44498 (an uncharacterized protein)	XLOC_007642	none	none			brains	3.92881e-05	7.983e-18	6.297e-09	2	752	171	117	14	600	92	20	316	53	524	20	250	1.47591	European	European	0.841352	0.921386
helix-loop-helix protein 11 [Apis mellifera]	XLOC_000376	GB14420-RA	GB48999	crp	FBgn0001994	brains	6.4379e-35	6.0215e-93	5.90537e-07	11	2920	575	671	147	2849	483	329	768	823	2025	423	1058	1.40896	European	European	0.842381	0.709731
	XLOC_001124	none	GB48027			brains	0.12992	1.5364e-25	0.523209	4	355	54	62	20	281	55	23	203	99	312	33	127	1.03764	European	European	0.844015	0.805521
6.4 Kb putative ncRNA	XLOC_000490	none	none			brains	0.742065	1.3116e-44	0.0003204	8	444	80	98	24	400	66	26	186	73	356	28	208	1.26796	European	European	0.847122	0.855188
myosin-IIIa isoform X1 [Apis mellifera]	XLOC_003811	GB11738-RA	GB43718			brains	5.5185e-14	5.4668e-46	0.0223566	8	604	106	126	23	647	119	122	248	183	475	123	281	1.13478	European	European	0.847385	0.701117
	XLOC_004937	GB18514-RA	GB47624			brains	0.0005404	2.7387e-29	0.57859	4	590	93	110	28	461	86	31	223	135	445	102	292	1.11401	European	European	0.848684	0.781759
uncharacterized LOC726322 [Apis mellifera]	XLOC_003990	GB13358-RA	GB52723			brains	0.21633	7.9578e-57	0.768007	7	1291	175	341	55	502	149	92	557	157	1060	100	634	0.966538	European	European	0.849184	0.865769
golgin-45-like [Apis mellifera]	XLOC_013132	GB16671-RA	GB47594	CG9356	FBgn0037688	brains	0.184073	0.00035407	0.510812	1	55	1	9	3	23	11	7	12	9	28	3	10	1.47826	European	European	0.852941	0.724638
headcase [Apis mellifera]	XLOC_004514	none	GB47932	hdc	FBgn0010113	brains	0.0584488	2.0607e-18	0.00038523	4	186	36	43	7	179	27	14	61	32	100	13	50	1.77037	European	European	0.853556	0.781481
2.7 Kb putative ncRNA, inbetween and on opposite strand of GB54416 and GB54417	XLOC_004329	none	none			brains	1.16353e-09	2.067e-25	0.137641	3	881	157	167	31	857	138	121	344	228	534	101	322	1.35212	European	European	0.853877	0.727273
probable RNA-binding protein orb2-like [Apis florea]	XLOC_008750	GB15835-RA	GB49233	orb2	FBgn0264307	brains	0.0425687	2.2961e-10	3.18231e-06	2	121	21	40	15	226	30	9	42	19	48	12	35	2.74545	European	European	0.854305	0.757576
phospholipase A2-2.2 [Apis mellifera]	XLOC_014395	none	GB46277	CG3009	FBgn0029720	brains	0.214376	6.3646e-29	4.7948e-10	3	887	99	209	38	553	144	115	571	134	1238	145	866	0.628869	European	European	0.854404	0.871619
heterogeneous nuclear ribonucleoprotein K isoform X1 [Apis mellifera]	XLOC_010116	GB17627-RA	GB42879	bl	FBgn0267791	brains	0.00522341	3.581e-16	0.0797869	2	501	71	77	15	438	86	53	122	99	397	39	201	1.30406	European	European	0.855219	0.79034
protein sprint-like [Apis mellifera]	XLOC_010319	GB18485-RA	GB53396			brains	0.0547528	8.77081e-09	0.00021034	2	80	20	27	3	100	12	2	27	2	46	2	46	1.936	European	European	0.855372	0.952
	XLOC_007148	GB16577-RA	GB53125			brains	0.0403013	5.9663e-45	0.336382	7	713	99	105	20	403	86	48	252	79	412	95	338	1.16503	European	European	0.856241	0.818627
paired mesoderm homeobox protein 2B-like [Apis mellifera]	XLOC_003379	GB30148-RA	GB49866	CG34340	FBgn0085369	brains	0.00011647	5.6486e-90	1.04727e-06	13	1511	225	245	41	1220	228	51	467	180	913	246	714	1.34967	European	European	0.857637	0.814469
	XLOC_006819	none	GB44230			brains	0.445972	4.8409e-44	0.0227303	7	481	52	92	26	440	72	31	186	48	446	39	289	1.11935	European	European	0.871023	0.886429
soluble guanylate cyclase 89Da-like isoform X2 [Apis mellifera]	XLOC_003402	none	GB41407			brains	0.00453203	2.3648e-16	0.608714	3	160	23	53	7	192	29	15	53	24	133	40	83	1.33333	European	European	0.872845	0.772989
insulin receptor B isoform 1 [Apis mellifera]	XLOC_010290	GB15492-RA	GB53353			brains	8.99545e-08	7.9599e-29	0.00026949	6	358	57	89	16	300	34	18	67	72	199	38	71	1.83656	European	European	0.874707	0.724731
#N/A	XLOC_006740	none	none			brains	0.752527	5.90767e-05	0.0182309	1	64	7	12	1	57	11	4	23	2	28	2	19	1.94872	European	European	0.875	0.897436
androgen-induced gene 1 protein-like [Apis mellifera]	XLOC_012450	GB18592-RA	GB53696	CG3625	FBgn0031245	brains	0.00045553	4.3992e-13	0.873409	2	217	44	60	2	233	25	25	60	29	192	53	75	1.33871	European	European	0.877797	0.753456
vesicular inhibitory amino acid transporter-like [Apis mellifera]	XLOC_013053	GB10226-RA	GB40541	VGAT	FBgn0033911	brains	0.381281	1.3259e-21	0.174191	3	346	29	56	10	271	50	16	168	36	308	18	180	1.04959	European	European	0.883202	0.903581
laminin subunit alpha-5-like [Apis mellifera]	XLOC_001268	GB19669-RA	GB53931	wb	FBgn0261563	brains	1.60433e-05	4.0021e-28	0.480396	4	472	58	131	17	393	55	48	189	77	360	68	195	1.20171	European	European	0.884547	0.794023
	XLOC_008267	GB12892-RA	GB41463			brains	0.82518	1.9504e-10	0.508553	2	70	15	27	4	87	5	2	51	14	80	4	40	1.08901	European	European	0.884615	0.895288
DNA-directed RNA polymerase III subunit RPC3-like [Apis mellifera]	XLOC_008274	GB18629-RA	GB41472	CG12267	FBgn0038057	brains	0.82518	1.9504e-10	0.508553	2	70	15	27	4	87	5	2	51	14	80	4	40	1.08901	European	European	0.884615	0.895288
	XLOC_007105	GB17517-RA	GB53125			brains	0.00136124	1.4304e-40	0.569705	6	679	76	98	14	387	58	40	238	74	401	80	323	1.13495	European	European	0.887195	0.83218
	XLOC_010393	GB11170-RA	GB53995			brains	0.577505	3.663e-115	2.9611e-21	14	2305	292	447	76	2455	279	122	808	202	1674	134	1011	1.48165	European	European	0.889477	0.88408
basement membrane-specific heparan sulfate proteoglycan core protein-like isoform X2 [Apis mellifera]	XLOC_003630	GB16594-RA	GB40061	dpr7	FBgn0053481	brains	0.00068474	1.1547e-88	0.0004218	13	1174	151	322	33	1114	131	48	356	153	931	115	574	1.34359	European	European	0.892308	0.854846
connectin isoform X1 [Apis mellifera]	XLOC_010337	GB11011-RA	GB53374	Con	FBgn0005775	brains	7.76075e-05	1.499e-55	0.0012103	8	793	96	177	33	855	84	38	299	120	561	67	327	1.44334	European	European	0.895486	0.840652
953 bp ncRNA, antisense strand 1Kb upstream of GB5168	XLOC_009809	none	none			brains	0.438444	2.7596e-42	0.480968	8	401	39	111	8	231	39	36	162	30	245	22	228	1.14661	European	European	0.896261	0.878285
	XLOC_009900	GB17617-RA	GB44836	fru	FBgn0004652	brains	0.0954751	7.2311e-11	0.00091188	2	148	12	43	6	129	13	3	34	2	131	3	46	1.60274	European	European	0.911681	0.96347
chymotrypsin inhibitor [Apis mellifera]	XLOC_004530	GB15018-RA	GB50121			brains	4.6545e-16	1.4031e-26	8.2811e-13	4	499	49	100	9	431	29	77	126	221	472	119	254	0.880221	European	European	0.922113	0.671395
Apis mellifera 2-oxoglutarate and iron-dependent oxygenase domain-containing protein 1-like (LOC725925)	XLOC_003598	none	GB50678			brains	0.738263	7.10485e-09	0.542354	2	30	4	37	2	48	3	2	22	6	62	4	37	0.932331	European	European	0.927419	0.909774
763 bp ncRNA, antisense strand ~2Kbupstream of GB5168	XLOC_009810	none	none			brains	0.906358	7.1865e-11	0.0347403	2	118	8	33	3	112	9	2	31	8	73	2	65	1.56354	European	European	0.929329	0.933702
DNA ligase III [Apis mellifera]	XLOC_002661	GB12842-RA	GB43119	lig3	FBgn0038035	brains	0.777494	9.10556e-06	0.0731089	1	100	6	16	2	90	7	5	43	2	62	1	29	1.55634	European	European	0.932127	0.943662
DNA ligase III [Apis mellifera]	XLOC_002679	GB12842-RA	GB43119	lig3	FBgn0038035	brains	0.777494	9.10556e-06	0.0731089	1	100	6	16	2	90	7	5	43	2	62	1	29	1.55634	European	European	0.932127	0.943662
3 Kb putative ncRNA, possibly in 3'UTR of GB52937	XLOC_008309	none	none			brains	0.491353	0.00126022	0.782449	1	11	1	10	1	25	1	1	9	2	8	1	9	1.63333	European	European	0.938776	0.866667
uncharacterized LOC726065 [Apis mellifera]	XLOC_003003	none	GB49309			brains	6.4527e-61	4.051e-103	0.00108604	13	2968	179	546	46	2526	146	154	695	531	1243	371	747	1.71371	European	European	0.942131	0.717723
uncharacterized protein LOC726065 isoform X1 [Apis mellifera]	XLOC_003024	GB16772-RA	GB49309			brains	6.4527e-61	4.051e-103	0.00108604	13	2968	179	546	46	2526	146	154	695	531	1243	371	747	1.71371	European	European	0.942131	0.717723
	XLOC_007703	GB15594-RA	GB53814			brains	0.291405	2.1083e-10	0.0361089	2	124	8	32	6	105	2	2	32	2	91	2	83	1.3066	European	European	0.942238	0.971698
1.1 Kb ncRNA, antisense strand at end of 3'UTR of GB45055, whirlin-like	XLOC_013373	none	none			brains	0.171029	0.00059131	0.744376	1	26	2	10	1	33	1	1	13	1	12	5	5	1.97297	European	European	0.945205	0.810811
cytochrome P450 9e2 [Apis mellifera]	XLOC_003798	GB19820-RA	GB43713			brains	0.961109	1.0784e-14	0.712624	3	86	6	38	3	102	4	4	75	6	89	4	87	0.901887	European	European	0.945607	0.94717
cytochrome P450 9Q1 [Apis mellifera]	XLOC_003816	GB19820-RA	GB43713			brains	0.961109	1.0784e-14	0.712624	3	86	6	38	3	102	4	4	75	6	89	4	87	0.901887	European	European	0.945607	0.94717
glutamate receptor ionotropic, kainate 2-like isoform X6 [Apis dorsata]	XLOC_007161	GB17657-RA	GB49568			brains	1.112e-51	1.592e-113	3.75256e-07	16	2277	122	359	25	1972	114	156	621	353	1223	240	629	1.51117	European	European	0.946396	0.767536
Na[+]/H[+] hydrogen exchanger 2 [Apis mellifera]	XLOC_001370	GB10118-RA	GB42942	Nhe2	FBgn0040297	brains	0.0741707	4.51258e-07	0.536608	1	208	10	62	1	180	13	13	68	12	119	7	85	1.55921	European	European	0.949367	0.894737
WD repeat-containing protein 47-like [Apis mellifera]	XLOC_000010	GB17207-RA	GB42150	CG2812	FBgn0034931	brains	0.459165	5.04581e-05	0.92939	1	52	3	13	2	50	1	1	18	5	32	2	31	1.35955	European	European	0.950413	0.910112
protein msta, isoform A-like isoform X3 [Apis mellifera]	XLOC_002999	GB12331-RA	GB49400	CG43129	FBgn0262599	brains	0.0432053	0.00098429	0.68282	1	32	1	11	1	29	1	5	6	1	14	5	8	1.92308	European	European	0.96	0.717949
uncharacterized LOC552396 [Apis mellifera]	XLOC_002407	GB11739-RA	GB44949	CG1239	FBgn0037368	brains	0.764326	2.701e-05	0.929318	1	49	2	10	1	82	2	2	30	3	59	1	37	1.10606	European	European	0.965753	0.954545
uncharacterized LOC552396 [Apis mellifera]	XLOC_002436	GB19034-RA	GB44949	CG1239	FBgn0037368	brains	0.764326	2.701e-05	0.929318	1	49	2	10	1	82	2	2	30	3	59	1	37	1.10606	European	European	0.965753	0.954545
uncharacterized LOC100578090 [Apis mellifera]	XLOC_003239	none	GB40092	CG14989	FBgn0035495	brains	0.0204986	0.00042546	0.0557404	1	39	1	9	1	42	1	1	17	5	29	17	13	1.13415	European	European	0.967742	0.719512
uncharacterized protein LOC724843 isoform X1 [Apis mellifera]	XLOC_002844	GB16828-RA	GB53619	Gadd34	FBgn0034948	brains	1.7632e-05	2.18968e-07	0.00493677	2	84	2	19	2	78	2	21	30	17	31	21	28	1.26351	European	European	0.967914	0.601351
1.1 Kb putative ncRNA	XLOC_005217	none	none			brains	0.249818	3.53663e-06	0.929318	1	103	1	40	3	138	5	1	51	8	88	4	46	1.46465	European	European	0.968966	0.934343
uncharacterized LOC409293 [Apis mellifera]	XLOC_008175	GB17662-RA	GB48603	CG15478	FBgn0029955	brains	0.017698	0.00011365	0.0851496	1	69	1	9	1	50	2	3	23	15	37	5	18	1.30693	European	European	0.969697	0.772277
uncharacterized LOC551319 [Apis mellifera]	XLOC_000933	GB14970-RA	GB40010			brains	0.0432041	0.00018493	0.249681	1	28	1	21	1	62	1	1	10	12	14	1	37	1.52	European	European	0.973684	0.813333
prohormone-4 [Apis mellifera]	XLOC_002535	GB18206-RA	GB45263	CG31221	FBgn0051221	brains	0.841458	5.01429e-05	0.176794	1	78	3	15	1	93	1	1	30	1	38	1	20	2.0989	European	European	0.973822	0.967033
WD repeat domain phosphoinositide-interacting protein 4-like isoformX1 [Apis mellifera]	XLOC_013501	GB13774-RA	GB50322			brains	0.0192154	0.00020627	0.0311969	1	52	1	9	1	51	1	1	16	24	28	1	39	1.05505	European	European	0.973913	0.761468
purine nucleoside phosphorylase-like [Apis mellifera]	XLOC_001619	GB15691-RA	GB54294	CG16758	FBgn0035348	brains	0.446718	7.85438e-06	0.0619997	1	185	5	23	1	193	4	1	54	1	143	1	65	1.55094	European	European	0.975669	0.988679
protein FAM76A-like [Apis mellifera]	XLOC_001703	GB14829-RA	GB50990	CG4452	FBgn0035981	brains	0.946216	6.6756e-05	0.929041	1	68	1	18	1	46	1	1	34	1	55	1	31	1.09756	European	European	0.977778	0.97561
serotonin receptor [Apis mellifera]	XLOC_010135	GB18151-RA	GB42606	5-HT2A	FBgn0087012	brains	0.0998965	2.04373e-07	0.803677	1	322	6	52	5	314	3	18	83	3	269	2	116	1.42974	European	European	0.980057	0.953157
2.6 Kb putative ncRNA, < 2Kb downstream of GB42464	XLOC_009948	none	none			brains	0.00309281	0.00028179	0.0265244	1	65	1	16	1	74	1	12	28	14	26	17	18	1.37391	European	European	0.981013	0.626087
4.6 KB ncRNA, 2 Kb downstream of GB40663	XLOC_002875	none	none			brains	4.6727e-19	2.2174e-39	1.76526e-06	9	731	8	105	8	452	8	44	169	79	339	45	124	1.64	European	European	0.981707	0.79
Na[+]-dependent inorganic phosphate cotransporter [Apis mellifera]	XLOC_004926	GB10463-RA	GB47579	NaPi-T	FBgn0016684	brains	0.332104	4.6767e-29	0.662716	5	419	5	83	5	426	6	9	169	8	382	5	254	1.14148	European	European	0.983051	0.973398
ankyrin repeat domain-containing protein 6-like isoform X2 [Apis mellifera]	XLOC_003047	GB16570-RA	GB51967	dgo	FBgn0086898	brains	3.1785e-21	1.5009e-33	1.53571e-09	6	766	7	226	6	682	10	51	153	148	330	74	270	1.654	European	European	0.986447	0.733918
CDK5RAP1-like protein-like [Apis mellifera]	XLOC_003059	none	GB52118	CG6345	FBgn0037816	brains	3.1785e-21	1.5009e-33	1.53571e-09	6	766	7	226	6	682	10	51	153	148	330	74	270	1.654	European	European	0.986447	0.733918
949 bp putative ncRNA	XLOC_011410	none	none			brains	1.32241e-06	1.473e-26	0.0420728	5	656	5	62	5	444	5	9	70	5	132	14	92	3.65528	European	European	0.987256	0.913043
2.7 Kb putative ncRNA	XLOC_004213	none	none			brains	0.299799	1.51208e-06	0.777893	1	276	3	42	1	185	2	3	76	5	176	2	112	1.36096	European	European	0.988212	0.973262
growth factor receptor-bound protein 14-like [Apis mellifera]	XLOC_005007	GB30090-RB	GB54356			brains	0.339602	1.3698e-05	0.445385	1	96	1	49	1	117	1	4	53	2	85	1	79	1.18304	European	European	0.988679	0.96875
xaa-Pro aminopeptidase 1-like [Apis mellifera]	XLOC_006675	GB18931-RA	GB55930	CG6225	FBgn0038072	brains	0.00243659	6.0618e-05	0.0170205	1	106	1	30	1	142	1	5	37	24	61	20	37	1.52717	European	European	0.989324	0.733696
uncharacterized protein LOC100577788 isoform X1 [Apis mellifera]	XLOC_003799	none	GB50903			brains	2.54386e-08	3.0201e-36	0.997493	5	1344	7	221	10	1105	9	16	217	31	555	14	365	2.25042	European	European	0.990356	0.949082
uncharacterized LOC410756 [Apis mellifera]	XLOC_001283	GB14323-RA	GB53976	Fife	FBgn0264606	brains	0.00777574	3.93564e-05	0.6938	1	160	1	36	1	118	1	2	19	7	33	7	29	3.26804	European	European	0.990536	0.835052
845 bp putative ncRNA, in 5'UTR of GB45486, antisense, sodium/potassium/calcium exchanger Nckx30C-like	XLOC_001029	none	none			brains	0.00076727	0.00010167	0.0140232	1	127	1	42	1	146	1	22	39	28	35	22	38	1.72826	European	European	0.990566	0.608696
phosphatidylinositol 4-kinase alpha-like [Apis mellifera]	XLOC_009408	GB18589-RA	GB47879	PI4KIIIalpha	FBgn0267350	brains	3.46767e-07	6.5831e-11	6.18353e-06	2	338	2	63	2	307	2	46	121	60	216	57	132	1.12975	European	European	0.991597	0.742089
cell wall protein IFF6-like [Apis mellifera]	XLOC_009684	GB15832-RA	GB54809	Pp2C1	FBgn0022768	brains	0.00202534	3.689e-05	0.0314454	1	173	1	28	1	163	1	11	14	24	72	10	59	1.93158	European	European	0.991826	0.763158
9.6 Kb, Protein held out wings-like	XLOC_012801	none	none			brains	0.00053171	7.4433e-05	0.0061966	1	150	1	52	1	188	1	41	45	37	65	20	39	1.59109	European	European	0.992366	0.603239
