# Supplementary material for: A Search for Parent-of-Origin Effects on Honey Bee Gene Expression
Source: G3 (Bethesda). 2015 Jun 5;5(8):1657–62. doi: 10.1534/g3.115.017814 (PMC4528322; doi:10.1534/g3.115.017814)
Supplement: Supporting Information [file supp_g3.115.017814_TableS3.xlsx]

## Sheet: Kocher et al Supp 2
				Reciprocal BLAST annotation							Counts
Annotation (from BLAST of OGS3.2 and community annotation)	xloc_id	OGS1.1 ID	OGS3.2 ID	Gene symbol (from FB)	FB gene Id	tissue	parent_fdr	race_fdr	inter_fdr	nSNPs	EA_A_mat	EA_A_pat	EA_B_mat	EA_B_pat	EA_3_mat	EA_3_pat	AE_A_mat	AE_A_pat	AE_B_mat	AE_B_pat	AE_3_mat	AE_3_pat	Fold_diff_EA_AE	EA bias	AE bias	HiSeq EA_ mat prop	HiSeq AE_ mat prop	Validated by MiSeq?	MiSeq stage	Instar MiSeq EA_ mat prop	Instar MiSeq AE_ mat prop	Guard MiSeq EA_ mat prop	Guard MiSeq AE_ mat prop	Forager MiSeq EA_ mat prop	Forager MiSeq AE_ mat prop	Pyromark validation	EA Pyro	AE pyro
golgin subfamily B member 1 [Apis mellifera]	XLOC_000290	GB19016	GB40808	lva	FBgn0029688	brains	0.0429408	7.98e-38	1.88e-07	7	743	246	165	54	551	215	111	248	239	511	99	285	2.45766	maternal	paternal	0.739108	0.300737
uncharacterized protein LOC725318 [Apis mellifera]	XLOC_000311	GB11486	GB51843	CG4984	FBgn0034267	brains	0.0276772	0.00010904	1.52e-06	3	179	97	36	23	189	127	47	44	92	128	57	50	1.32349	maternal	N/A	0.620584	0.4689
uncharacterized protein LOC409752 isoform X1 [Apis mellifera]	XLOC_000318	GB17172	GB51852	CG2519	FBgn0037336	brains	0.00077371	0.00174272	0.00619169	1	79	1	9	1	44	1	18	16	13	13	61	28	1.58357	maternal	maternal	0.977778	0.61745
teneurin-m isoform X2 [Apis mellifera]	XLOC_000365	GB17306	GB48972	Ten-m	FBgn0004449	brains	0.0178185	1.64e-12	0.0117101	2	295	89	63	23	285	80	71	82	82	210	41	149	2.52056	maternal	paternal	0.77006	0.305512
helix-loop-helix protein 11 [Apis mellifera]	XLOC_000376	GB14420	GB48999	crp	FBgn0001994	brains	6.44e-35	6.02e-93	5.91e-07	11	2920	575	671	147	2849	483	329	768	823	2025	423	1058	2.90207	maternal	paternal	0.842381	0.290269
uncharacterized protein LOC100577082 isoform X1 [Apis mellifera]	XLOC_000380	GB14166	GB49004			brains	1.55e-34	1.22e-13	1.37e-08	5	1897	957	431	253	2927	1519	694	532	2592	1866	1716	1219	1.13414	maternal	N/A	0.658191	0.580346
3.6 Kb, putative long ncRNA, 3 Kb upstream of GB49000	XLOC_000399	none	none			brains	0.00034906	6.43e-23	3.17e-21	5	409	232	150	66	454	242	33	130	121	299	42	140	2.54591	maternal	paternal	0.652286	0.256209
n-(5-amino-5-carboxypentanoyl)-L-cysteinyl-D-valine synthase isoform X2 [Apis mellifera]	XLOC_000658	GB19941	GB46429	e	FBgn0000527	brains	0.00018241	1.38e-63	9.91e-30	8	2714	1009	498	138	2835	1222	458	1112	764	1482	631	1411	2.27148	maternal	paternal	0.718512	0.31632
3.7 Kb, putative long ncRNA, antisense strand overlaps 3' end of GB46419 and in last intron of GB46512, respectively mucin-5B-like and AFG3-like, an ATP-dependent zinc metalloprotease	XLOC_000671	none	none			brains	9.4e-07	2.88e-25	6.38e-13	5	382	179	98	56	373	210	37	125	68	411	93	168	2.99375	maternal	paternal	0.657165	0.219512
protein Skeletor, isoforms D/E-like [Apis mellifera]	XLOC_000818	GB13612	GB47499	CG34355	FBgn0085384	brains	3.29e-07	2.53e-13	0.00167044	9	295	134	90	38	271	140	69	119	153	157	132	130	1.45492	maternal	N/A	0.677686	0.465789
nuclear pore complex protein Nup107 [Apis mellifera]	XLOC_000833	GB13383	GB47391	Nup107	FBgn0027868	brains	2e-06	9.5e-14	0.00208837	8	277	124	84	33	259	129	66	109	136	152	119	124	1.50509	maternal	N/A	0.684327	0.454674
calponin homology domain-containing protein DDB_G0272472-like isoform X1 [Apis mellifera]	XLOC_000884	GB12314	GB51940	CG43427	FBgn0263346	brains	0.0174959	1.32e-33	0.00502007	12	583	306	162	29	507	293	124	187	325	575	175	249	1.74494	maternal	paternal	0.665957	0.381651
83% IDENTICAL TO Phosphatidylinositol 3-kinase regulatory subunit alpha [Camponotus floridanus]	XLOC_000946	GB10673	GB42200	Pi3K21B	FBgn0020622	brains	2.08e-10	9.01e-40	4.835e-05	5	867	303	254	66	1266	225	100	508	593	975	199	648	2.71371	maternal	paternal	0.800738	0.295071
ELAV-like protein 2-like isoform X13 [Apis mellifera]	XLOC_000977	GB18785	GB42233	fne	FBgn0086675	brains	0.017303	2.37e-07	0.00010926	1	554	311	130	69	590	342	145	231	194	593	119	259	2.14756	maternal	paternal	0.638277	0.29721
sodium/potassium/calcium exchanger Nckx30C-like isoform X1 [Apis mellifera]	XLOC_001023	GB14308	GB45486	Nckx30C	FBgn0028704	brains	4.39e-13	1.46e-15	6.58e-06	4	199	4	71	4	212	5	23	49	84	86	56	73	2.2163	maternal	N/A	0.973737	0.439353
845 bp putative ncRNA, in 5'UTR of GB45486, antisense, sodium/potassium/calcium exchanger Nckx30C-like	XLOC_001029	none	none			brains	0.00076727	0.00010167	0.0140232	1	127	1	42	1	146	1	22	39	28	35	22	38	2.53145	maternal	paternal	0.990566	0.391304
mitochondrial uncoupling protein 2-like isoformX1 [Apis mellifera]	XLOC_001141	GB10711	GB49259			brains	4.21e-148	1e-169	3.74e-70	21	6449	267	1332	89	5842	273	1068	1512	2199	2818	1232	1828	2.26421	maternal	N/A	0.955866	0.422164
cytosolic carboxypeptidase 1-like isoform X8 [Apis mellifera] GB49290 / mitochondrial uncoupling protein 2-like isoformX1 [Apis mellifera] GB49259	XLOC_001152	GB14208	GB49290 or GB49259, transcript covers both			brains	3.41e-100	3.5e-115	8.99e-48	13	5462	258	1066	81	4963	265	873	1316	1905	2426	996	1502	2.27018	maternal	N/A	0.950062	0.418496
niemann-Pick C1 protein-like isoform X1 [Apis mellifera]	XLOC_001179	GB10481	GB54906			brains	2.17e-21	2.22e-21	9.7e-12	5	499	5	105	5	484	6	79	83	239	238	139	106	1.90632	maternal	N/A	0.985507	0.516968
plexin-A4 isoform X3 [Apis mellifera]	XLOC_001186	GB30101	GB55020	PlexA	FBgn0025741	brains	1.05e-27	3.5e-28	1.18e-11	6	516	21	112	8	504	15	84	89	241	251	143	122	1.91283	maternal	N/A	0.962585	0.503226
quinone oxidoreductase-like isoformX1 [Apis mellifera]	XLOC_001189	GB16507	GB55016	Drat	FBgn0033188	brains	1.13e-09	7.14e-23	0.00091178	6	746	410	150	72	879	413	281	349	407	580	318	333	1.49876	maternal	N/A	0.664794	0.443563
ras guanine nucleotide exchange factor B-like isoform X3 [Apis mellifera]	XLOC_001214	GB20094	GB54934	Lasp	FBgn0063485	brains	0.001405	0.000566	0.00134882	1	74	1	22	1	47	1	26	21	47	77	37	17	2.00342	maternal	N/A	0.979452	0.488889
ras guanine nucleotide exchange factor B-like isoform X3 [Apis mellifera]	XLOC_001215	GB13303	GB54935	CG5375	FBgn0032221	brains	0.00024251	0.00026448	0.00657322	1	138	1	24	1	169	1	45	31	52	32	33	30	1.69998	maternal	N/A	0.991018	0.58296
bromodomain adjacent to zinc finger domain protein 2B isoform X4 [Apis mellifera]	XLOC_001221	GB16601	GB54998	tou	FBgn0033636	brains	2.12e-10	3.73e-09	1.11e-05	3	135	3	47	3	93	3	41	23	51	48	71	50	1.68712	maternal	N/A	0.96831	0.573944
neuroligin-1 isoform X1 [Apis mellifera]	XLOC_001237	GB10066	GB54987	Nlg2	FBgn0031866	brains	1.65e-09	9.21e-17	9.46e-17	4	560	213	154	51	620	255	100	133	225	253	81	125	1.62601	maternal	N/A	0.719914	0.442748
spliceosome-associated protein CWC15 homolog isoform 1 [Apis mellifera]	XLOC_001263	GB17200	GB53960	c12.1	FBgn0040235	brains	0.00065909	0.0002146	0.00602059	1	108	1	17	1	125	1	28	32	34	47	31	25	2.09316	maternal	N/A	0.988142	0.472081
SEC23-interacting protein-like isoformX1 [Apis mellifera]	XLOC_001303	GB18106	GB53979	CG8552	FBgn0031990	brains	4.22e-11	1.68e-13	1.3e-06	3	261	3	90	3	254	3	30	43	102	142	63	93	2.39009	maternal	N/A	0.985342	0.412262
tyrosine-protein kinase Src64B-like isoform X4 [Apis mellifera]	XLOC_001395	GB14772	GB46371	Src64B	FBgn0262733	brains	0.00771574	0.119387	4.49e-05	2	92	58	29	21	136	85	39	44	52	47	47	29	1.14128	maternal	N/A	0.610451	0.534884
protein tyrosine phosphatase type IVA 1 [Apis mellifera]	XLOC_001435	GB10845	GB55885	PRL-1	FBgn0024734	brains	3.03e-06	4.38e-37	1.23e-07	6	667	319	171	63	701	346	110	361	229	750	139	392	2.81348	maternal	paternal	0.678871	0.241292
solute carrier organic anion transporter family member 5A1-like [Apis mellifera]	XLOC_001887	GB14105	GB50891	Oatp58Dc	FBgn0034716	brains	5.455e-05	1.13e-05	0.0004876	2	98	39	40	11	123	52	45	47	121	130	62	57	1.45694	maternal	N/A	0.719008	0.493506
E3 ubiquitin-protein ligase LRSAM1-like isoform X1 [Apis mellifera]	XLOC_002013	GB10378	GB46641			brains	4.49e-12	9.8e-11	7.915e-05	3	197	3	41	3	229	3	40	29	97	74	50	30	1.67887	maternal	N/A	0.981092	0.584375
uncharacterized protein LOC409956 isoformX1 [Apis mellifera]	XLOC_002058	GB12749	GB55228			brains	1.31e-08	2.44e-58	6.3e-33	9	1372	452	334	104	1843	566	170	379	393	926	252	478	2.42202	maternal	paternal	0.759794	0.313703
adenylate cyclase 3 [Apis mellifera]	XLOC_002287	GB11637	GB45150	Ac3	FBgn0023416	brains	6.02e-27	1.16e-67	5.99e-09	17	1595	708	425	166	1685	661	369	557	895	1202	509	656	1.67015	maternal	N/A	0.707061	0.423352
alpha-tocopherol transfer protein-like isoform X3 [Apis mellifera]	XLOC_002333	GB15272	GB45023	CG10237	FBgn0032783	brains	3.12e-10	8.19e-08	5.27e-14	4	123	44	31	16	130	33	54	48	125	84	223	215	1.40357	maternal	N/A	0.753316	0.536716
uncharacterized protein LOC408364 isoform X2 [Apis mellifera]	XLOC_002334	GB14680	GB45020	CG14082	FBgn0036851	brains	2.4e-36	2.35e-82	6.68e-06	20	1761	713	463	169	1893	668	413	602	970	1326	559	735	1.72269	maternal	N/A	0.726487	0.421716
protein kinase C isoform X1 [Apis mellifera]	XLOC_002644	GB17972	GB43222	Pkc53E	FBgn0003091	brains	1.38e-21	4.23e-77	2.59e-07	16	2594	1200	490	227	2280	1086	710	896	1414	1852	648	1237	1.65993	maternal	N/A	0.68097	0.410241
orcokinin peptides isoform X1 [Apis mellifera]	XLOC_002653	GB13815	GB43091	CG13565	FBgn0034935	brains	1.23e-08	1.06e-35	5.29e-07	8	671	247	146	47	706	258	134	249	299	381	140	330	1.96367	maternal	paternal	0.733976	0.373777
breast cancer type 2 susceptibility protein-like [Apis mellifera]	XLOC_002725	GB17004	GB43954	Brca2	FBgn0050169	brains	3.11e-23	3.28e-24	5.01e-10	6	466	6	113	6	421	7	67	49	202	233	84	81	1.99051	maternal	N/A	0.981354	0.493017
uncharacterized protein PF11_0207-like [Apis mellifera]	XLOC_002735	GB13574	GB43968	CG13773	FBgn0042092	brains	0.00147849	0.00207438	0.0215825	1	60	1	12	1	37	1	9	12	32	20	17	10	1.67796	maternal	N/A	0.973214	0.58
uncharacterized protein LOC724843 isoform X1 [Apis mellifera]	XLOC_002844	GB16828	GB53619	Gadd34	FBgn0034948	brains	1.76e-05	2.19e-07	0.00493677	2	84	2	19	2	78	2	21	30	17	31	21	28	2.42799	maternal	paternal	0.967914	0.398649
sorting and assembly machinery component 50 homolog [Apis mellifera]	XLOC_002845	GB10577	GB53617	CG7639	FBgn0033989	brains	0.00070395	0.00018493	0.0159439	1	106	1	15	1	143	1	13	15	34	56	26	17	2.1807	maternal	N/A	0.988764	0.453416
ankyrin repeat domain-containing protein 50 isoform X5 [Apis mellifera]	XLOC_002849	GB19788	GB53611	CG10011	FBgn0039590	brains	3.9e-08	3.25e-09	0.0117342	2	220	45	29	11	177	33	72	70	110	112	54	71	1.71395	maternal	N/A	0.827184	0.482618
4.6 KB ncRNA, 2 Kb downstream of GB40663	XLOC_002875	none	none			brains	4.67e-19	2.22e-39	1.77e-06	9	731	8	105	8	452	8	44	169	79	339	45	124	4.6748	maternal	paternal	0.981707	0.21
prostaglandin reductase 1-like [Apis mellifera]	XLOC_002957	GB17125	GB49347			brains	5.77e-05	1.35e-05	0.00039275	1	150	4	28	3	180	5	30	34	88	100	62	73	2.08027	maternal	N/A	0.967568	0.465116
uncharacterized protein DDB_G0288805-like isoform X1 [Apis mellifera]	XLOC_002997	GB15147	GB49398			brains	0.00071986	0.00079388	0.00657322	1	66	1	22	1	78	1	13	19	45	25	33	25	1.72703	maternal	N/A	0.982249	0.56875
COP9 signalosome complex subunit 4 isoform X1 [Apis mellifera]	XLOC_002998 (same SNPs as XLOC_003021)		GB49399	CSN4	FBgn0027054	brains	1.98e-05	5.62e-06	7.46e-05	1	1001	2	209	1	995	1	180	254	400	417	256	316	2.17667	maternal	N/A	0.998189	0.458585
tRNA (adenine(58)-N(1))-methyltransferase catalytic subunit TRMT61A-like [Apis mellifera]	XLOC_003010	GB16646	GB49411	CG14544	FBgn0039407	brains	1.19e-08	4.08e-08	4.98e-05	2	202	2	38	2	220	2	46	34	103	73	60	47	1.71448	maternal	N/A	0.987124	0.575758
ATP synthase mitochondrial F1 complex assembly factor 2-like [Apis mellifera]	XLOC_003014	GB19431	GB49415	l(2)k14505	FBgn0021856	brains	0.00050465	0.00011445	0.00261578	1	163	1	36	1	134	1	53	38	54	80	17	39	2.2459	maternal	N/A	0.991071	0.441281
voltage-dependent anion-selective channel [Apis mellifera]	XLOC_003021 (same SNPs as XLOC_002998)		GB49313	porin	FBgn0004363	brains	1.98e-05	5.62e-06	7.46e-05	1	1001	2	209	1	995	1	180	254	400	417	256	316	2.17667	maternal	N/A	0.998189	0.458585
glyoxylate reductase/hydroxypyruvate reductase-like [Apis mellifera]	XLOC_003022	GB14698	GB49312	CG9331	FBgn0032889	brains	0.00055354	0.00028641	0.00297078	1	127	1	14	1	96	1	36	27	44	46	38	39	1.92479	maternal	N/A	0.9875	0.513043
TD and POZ domain-containing protein 5-like isoform X3 [Apis mellifera]	XLOC_003023	GB13166	GB49311			brains	5.25e-14	1.08e-13	3.14e-08	3	450	3	71	3	399	4	117	86	161	143	111	98	1.82083	maternal	N/A	0.989247	0.543296
uncharacterized protein LOC726065 isoform X1 [Apis mellifera]	XLOC_003024	GB16772	GB49309			brains	6.45e-61	4.05e-103	0.00108604	13	2968	179	546	46	2526	146	154	695	531	1243	371	747	3.33761	maternal	paternal	0.942131	0.282277
DNA-directed RNA polymerases I and III subunit RPAC1-like isoform X1 [Apis mellifera]	XLOC_003026	GB19758	GB49307	CG3756	FBgn0031657	brains	0.00167213	0.00117759	0.0132222	1	61	1	13	1	45	1	16	18	34	21	11	15	1.83889	maternal	N/A	0.97541	0.530435
BTB/POZ domain-containing protein 3-like isoform X2 [Apis mellifera]	XLOC_003030	GB15449	GB49303	lute	FBgn0262871	brains	0.00054207	0.00012355	0.00267369	1	147	1	43	1	125	1	28	43	53	86	39	23	2.24528	maternal	N/A	0.990566	0.441176
COP9 signalosome complex subunit 5 isoform X3 [Apis mellifera]	XLOC_003031	GB12145	GB49413	CSN5	FBgn0027053	brains	0.00025311	5.8e-05	0.00185504	1	264	1	50	1	221	1	26	43	82	106	62	69	2.26963	maternal	N/A	0.994424	0.438144
AP-1 complex subunit gamma-1-like [Apis mellifera]	XLOC_003032	GB19569	GB49301	AP-1gamma	FBgn0030089	brains	0.00032171	0.00022693	0.00270409	1	110	1	42	1	155	1	34	31	71	46	40	45	1.82356	maternal	N/A	0.990323	0.543071
integrin alpha-PS1 isoform X2 [Apis mellifera]	XLOC_003034	GB16257	GB49298	mew	FBgn0004456	brains	0.00461726	0.00074972	0.00810407	1	60	1	12	1	29	1	16	10	19	32	16	28	2.30411	maternal	N/A	0.971154	0.421488	Yes	Instar/guard/foragers	0.995292	0.601763	0.966543	0.587778	0.851478	0.589932
zinc finger CCCH domain-containing protein 13-like [Apis mellifera]	XLOC_003037	GB15034	GB49296	CG7358	FBgn0030974	brains	2.84e-06	7.99e-06	0.0340738	2	70	2	19	2	70	2	14	11	29	27	19	11	1.72522	maternal	N/A	0.963636	0.558559
3.3 Kb putative ncRNA	XLOC_003041	none	none			brains	0.00019262	0.00015761	0.00105858	1	190	1	34	1	184	1	63	55	93	70	68	51	1.77268	maternal	N/A	0.992701	0.56
mitochondrial ribonuclease P protein 1 homolog [Apis mellifera]	XLOC_003043	GB11652	GB51963	CG5190	FBgn0034351	brains	1.7e-14	7.59e-14	0.00062167	3	646	227	137	41	643	228	169	177	311	307	260	216	1.44377	maternal	N/A	0.741935	0.513889
ankyrin repeat domain-containing protein 6-like isoform X2 [Apis mellifera]	XLOC_003047	GB16570	GB51967	dgo	FBgn0086898	brains	3.18e-21	1.5e-33	1.54e-09	6	766	7	226	6	682	10	51	153	148	330	74	270	3.70731	maternal	paternal	0.986447	0.266082	Validates maternal in EA, but MiSeq shows maternal in AE_ as well.		0.998866		0.996054	0.998448	0.884126	0.964409
conserved oligomeric Golgi complex subunit 3 [Apis mellifera]	XLOC_003048	GB12665	GB51968	Cog3	FBgn0031536	brains	0.00036072	0.00016602	0.00399372	1	162	1	31	1	137	1	31	38	47	55	48	30	1.95839	maternal	N/A	0.990991	0.506024
protein trachealess-like isoform X7 [Apis mellifera]	XLOC_003049	GB30139	GB52114	trh	FBgn0262139	brains	2.41e-13	1.73e-16	1.246e-05	4	252	4	62	4	271	4	38	54	69	115	56	61	2.36258	maternal	N/A	0.9799	0.414758
60S ribosomal protein L36 isoform X1 [Apis mellifera]	XLOC_003060	GB18771	GB52116	RpL36	FBgn0002579	brains	0.00022161	0.00025983	0.00376138	1	169	1	41	1	130	1	57	24	39	39	58	44	1.67998	maternal	N/A	0.991254	0.590038
SIFamide receptor [Apis mellifera]	XLOC_003102	GB16178	GB47120	SIFaR	FBgn0038880	brains	0.0016069	0.238203	0.0100035	1	36	9	11	6	29	10	29	15	50	29	26	10	1.13946	maternal	maternal	0.752475	0.660377
ras-associated and pleckstrin homology domains-containing protein 1-like isoform X1 [Apis mellifera]	XLOC_003123	GB19579	GB52021	pico	FBgn0261811	brains	0.0482775	7.57e-27	9.41e-22	8	589	336	132	61	580	400	53	150	220	466	171	257	1.83939	maternal	paternal	0.620114	0.33713
microtubule-associated protein 2-like, partial [Apis mellifera]	XLOC_003216	GB16724	GB40225	tau	FBgn0266579	brains	2.66e-25	1.52e-26	0.0463486	8	636	185	169	100	779	255	221	205	384	446	246	210	1.50029	maternal	N/A	0.745763	0.497079
phosphatidylinositol-glycan biosynthesis class W protein-like [Apis mellifera]	XLOC_003272	GB20085	GB40102	CG9870	FBgn0031422	brains	2.81e-18	4.74e-32	0.00234832	5	718	141	134	33	745	152	156	257	273	502	219	299	2.1864	maternal	paternal	0.830473	0.379836
arf-GAP with coiled-coil, ANK repeat and PH domain-containing protein 2 [Apis mellifera]	XLOC_003309	GB13475	GB53859	CenB1A	FBgn0039056	brains	0.00730894	2.76e-08	3.78e-05	2	111	37	17	11	82	63	4	35	23	85	13	46	3.36916	maternal	paternal	0.654206	0.194175
uncharacterized protein LOC410467 [Apis mellifera]	XLOC_003327	GB10659	GB47779	CG10186	FBgn0032797	brains	0.00084001	5.85e-16	9.17e-11	4	324	202	64	38	331	224	58	137	113	314	70	112	2.0276	maternal	paternal	0.607777	0.299751
2 Kb, Apis mellifera uncharacterized LOC102653895 (LOC102653895), ncRNA, just downstream of 3'UTR of GB49853 (uncharacterized protein)	XLOC_003351	none	none			brains	3.54e-06	2.95e-63	2.66e-09	9	1252	497	322	86	1064	408	170	540	445	1067	80	920	3.36999	maternal	paternal	0.726922	0.215705
paired mesoderm homeobox protein 2B-like [Apis mellifera]	XLOC_003379	GB30148	GB49866	CG34340	FBgn0085369	brains	0.00011647	5.65e-90	1.05e-06	13	1511	225	245	41	1220	228	51	467	180	913	246	714	4.62261	maternal	paternal	0.857637	0.185531
uncharacterized serine-rich protein C215.13-like isoform X1 [Apis mellifera]	XLOC_003424	none	none			brains	0.0139343	6.15e-57	3.15e-23	7	1419	274	403	76	1426	530	127	434	229	1019	147	794	4.30171	maternal	paternal	0.786822	0.182909
basement membrane-specific heparan sulfate proteoglycan core protein-like isoform X2 [Apis mellifera]	XLOC_003630	GB16594	GB40061	dpr7	FBgn0053481	brains	0.00068474	1.15e-88	0.0004218	13	1174	151	322	33	1114	131	48	356	153	931	115	574	6.14732	maternal	paternal	0.892308	0.145154
cytochrome P450 9e2 [Apis mellifera]	XLOC_003794	GB19967	GB43728			brains	0.00207013	0.00046716	0.0047486	1	51	1	12	1	77	1	18	15	24	46	29	28	2.20624	maternal	N/A	0.979021	0.44375	No, though wrong tissue	guard/foragers			0.242883	0.809241	0.251644	0.79957
myosin-IIIa isoform X1 [Apis mellifera]	XLOC_003811	GB11738	GB43718			brains	5.52e-14	5.47e-46	0.0223566	8	604	106	126	23	647	119	122	248	183	475	123	281	2.83517	maternal	paternal	0.847385	0.298883
facilitated trehalose transporter Tret1-2 homolog isoform X4 [Apis mellifera]	XLOC_004035	GB17686	GB54123	CG8249	FBgn0034045	brains	0.0233244	0.00063821	0.00701767	2	164	189	23	37	175	165	87	52	160	123	139	80	0.798333	N/A	maternal	0.480744	0.602184
ribosomal protein S6 kinase alpha-3 isoformX1 [Apis mellifera]	XLOC_004253	GB30476	GB46786	S6kII	FBgn0262866	brains	9.43e-20	3.25e-14	2.259e-05	4	311	55	79	14	408	99	157	126	280	190	127	99	1.43393	maternal	N/A	0.826087	0.576098
signal transducer and activator of transcription C-like isoform X2 [Apis mellifera]	XLOC_004325	GB11351	GB54416			brains	1.1e-08	1.57e-31	0.00025782	4	950	218	177	44	923	191	139	379	260	572	116	356	2.89757	maternal	paternal	0.819017	0.282656
choline/ethanolaminephosphotransferase 1-like isoform X7 [Apis mellifera]	XLOC_004332	GB10071	GB54666	bbc	FBgn0033844	brains	4.41e-06	0.00030158	0.00096968	2	147	68	38	13	183	70	57	34	74	83	58	40	1.29806	maternal	N/A	0.709056	0.546243
putative mitochondrial inner membrane protein-like [Apis mellifera]	XLOC_004354	GB30413	GB54643	CG6455	FBgn0019960	brains	0.00029609	0.00013929	0.0029931	1	171	1	28	1	173	1	37	36	72	62	35	42	1.95644	maternal	N/A	0.992	0.507042
octopamine receptor [Apis mellifera]	XLOC_004370	GB11266	GB52910	Oamb	FBgn0024944	brains	1.21e-07	2.43e-07	0.0258388	2	150	26	40	15	192	43	27	48	75	39	47	50	1.57347	maternal	N/A	0.819742	0.520979
large neutral amino acids transporter small subunit 1-like isoform X2 [Apis mellifera]	XLOC_004379	GB19966	GB49475	CG1607	FBgn0039844	brains	3.78e-11	3.28e-12	1.3e-07	2	423	8	83	4	387	7	75	135	172	173	119	110	2.09745	maternal	N/A	0.979167	0.466837
No significant hits	XLOC_004391	GB13935	GB49467			brains	0.00011077	3.66e-05	0.00047417	1	406	1	76	1	374	1	71	120	167	163	103	99	2.11283	maternal	N/A	0.996508	0.471646
proline-rich nuclear receptor coactivator 2-like isoform 2 [Apis mellifera]	XLOC_004394	GB18344	GB49462	CG9821	FBgn0037636	brains	2.38e-08	2.11e-10	1.16e-12	2	1328	1234	310	357	1224	1423	670	412	1203	755	700	420	0.787483	N/A	maternal	0.487066	0.61851
putative nuclear encoded mitochondrial sequence	XLOC_004420	none	none			brains	3.54e-06	0.0104199	0.00406542	1	51	2	25	1	129	1	1147	1	1236	3	1307	1	0.98219	maternal	maternal	0.980861	0.998647
TPPP family protein CG4893-like isoform X1 [Apis mellifera]	XLOC_004481	GB20101	GB50516	CG45057	FBgn0266417	brains	1.95e-12	3.44e-48	1.17e-20	7	437	1466	94	303	413	1431	309	176	1034	425	361	234	0.339426	paternal	maternal	0.227799	0.67113
uncharacterized protein LOC409674 isoform X3 [Apis mellifera]	XLOC_004500	GB13349	GB50510	CG17364	FBgn0036391	brains	0.0300961	7.15e-29	3.96e-14	6	1493	922	362	193	1573	1040	401	605	1001	1214	446	807	1.48651	maternal	N/A	0.614007	0.413053
17 Kb putative ncRNA	XLOC_004524	none	none			brains	1.92e-15	3.97e-70	1.27e-08	17	1197	350	362	105	832	330	149	328	457	806	248	372	2.08043	maternal	paternal	0.752834	0.361864
chymotrypsin inhibitor [Apis mellifera]	XLOC_004530	GB15018	GB50121			brains	4.65e-16	1.4e-26	8.28e-13	4	499	49	100	9	431	29	77	126	221	472	119	254	2.80614	maternal	paternal	0.922113	0.328605
myophilin-like [apis mellifera]	XLOC_004531	GB19501	GB50123	CG5023	FBgn0038774	brains	0.00744186	1.51e-06	0.00877562	2	115	45	22	9	52	14	16	25	42	25	70	131	1.77532	maternal	N/A	0.735409	0.414239
heparanase-like isoform X1 [Apis mellifera]	XLOC_004534	GB30056	GB50128			brains	0.000741	0.00029672	0.0189031	1	105	1	23	1	97	1	25	14	31	42	14	17	2.01598	maternal	N/A	0.986842	0.48951
chymotrypsin inhibitor-like isoform X3 [Apis mellifera]	XLOC_004538	GB10134	GB50115			brains	5e-26	3.05e-31	1.15e-30	3	4444	598	171	21	438	85	376	655	544	841	4076	5483	2.10381	maternal	N/A	0.877714	0.417203
glycerol-3-phosphate acyltransferase 1, mitochondrial-like isoform X4 [Apis mellifera]	XLOC_004546	GB11240	GB50105	mino	FBgn0027579	brains	3.6e-09	6.67e-09	4.53e-06	2	303	2	68	2	280	2	76	57	143	107	90	79	1.77009	maternal	N/A	0.990868	0.559783
BCL2/adenovirus E1B 19 kDa protein-interacting protein 3-like isoform 1 [Apis mellifera]	XLOC_004550	GB17541	GB50136	CG5059	FBgn0037007	brains	0.00186626	9.63e-12	5.92e-08	3	419	183	88	36	309	179	64	75	154	252	116	140	1.61197	maternal	N/A	0.672158	0.416979
erythroid differentiation-related factor 1-like [Apis mellifera]	XLOC_004554	GB19898	GB50141	CG6511	FBgn0035923	brains	5.87e-06	6.18e-07	0.00663932	2	50	2	20	2	112	2	14	19	35	33	16	24	2.1	maternal	N/A	0.968085	0.460993
major facillitator superfamily domain-containing protein 6 [Apis mellifera]	XLOC_004561	GB16483	GB50150	CG12858	FBgn0033958	brains	0.00478645	0.00034856	7.03e-06	1	204	100	47	22	261	77	16	43	87	50	7	34	1.55152	maternal	N/A	0.720113	0.464135
adenosine deaminase acting on RNA [Apis mellifera]	XLOC_004597	GB13577	GB50090	Adar	FBgn0026086	brains	2.68e-05	6.93e-07	1.9e-09	2	290	151	76	40	360	135	57	75	147	120	38	67	1.43726	maternal	N/A	0.690114	0.480159
mushroom body large-type Kenyon cell-specific protein 1 isoform X1 [Apis mellifera]	XLOC_004625	GB17328	GB50048	Eip93F	FBgn0264490	brains	0.00013059	6.81e-32	0.00918827	6	1033	434	193	108	409	422	74	333	420	869	275	519	2.03697	maternal	paternal	0.629088	0.308835
CDGSH iron-sulfur domain-containing protein 2 homolog isoform X2 [Apis mellifera]	XLOC_004645	GB18874	GB41198	Cisd2	FBgn0062442	brains	0.00012465	8.11e-05	0.00081505	1	269	1	43	1	292	1	70	67	129	110	82	62	1.84139	maternal	N/A	0.995058	0.540385
alpha-1,6-mannosyl-glycoprotein 2-beta-N-acetylglucosaminyltransferase isoform X7 [Apis mellifera]	XLOC_004709	GB10457	GB50232	Mgat2	FBgn0039738	brains	0.00824506	0.00311729	0.0055026	1	13	44	2	9	72	37	26	7	47	15	21	4	0.627479	N/A	maternal	0.491525	0.783333
uncharacterized protein LOC408508 isoform X2 [Apis mellifera]	XLOC_004771	GB16488	GB50257	m	FBgn0002577	brains	1.48e-09	5.87e-08	0.00016129	2	285	2	54	2	261	2	53	32	141	60	58	38	1.50086	maternal	maternal	0.990099	0.659686
NADP-dependent malic enzyme [Apis mellifera]	XLOC_004782	GB17291	GB49967	Men-b	FBgn0029155	brains	0.00316714	0.320142	0.0256126	2	93	72	21	28	118	53	17	27	87	66	67	44	1.08538	maternal	N/A	0.602597	0.555195
uncharacterized protein LOC408508 isoform X2 [Apis mellifera]	XLOC_004786	GB14472	GB50257	m	FBgn0002577	brains	1.71e-13	5.52e-13	2.32e-05	3	380	3	82	3	402	3	54	53	142	97	59	56	1.78921	maternal	N/A	0.989691	0.553145
acid sphingomyelinase-like phosphodiesterase 3a-like isoformX1 [Apis mellifera]	XLOC_004790	GB18723	GB49957	CG32052	FBgn0044328	brains	0.0009977	0.00077713	0.0234726	1	70	2	10	1	54	1	19	13	25	23	15	15	1.81037	maternal	N/A	0.971014	0.536364
bifunctional ATP-dependent dihydroxyacetone kinase/FAD-AMP lyase (cyclizing)-like [Apis mellifera]	XLOC_004842	GB13058	GB49937	CG33725	FBgn0053725	brains	0.00410397	0.00087987	0.026453	1	43	1	16	1	45	1	2	12	19	24	20	16	2.2047	maternal	N/A	0.971963	0.44086
uncharacterized protein LOC100577754 [Apis mellifera]	XLOC_004856	none	GB47090			brains	5.68e-06	2.37e-05	0.0151814	2	71	2	22	2	37	2	10	10	15	27	38	11	1.68417	maternal	N/A	0.955882	0.567568
protein cereblon-like [Apis mellifera]	XLOC_004864	GB19527	GB46204	CG3925	FBgn0037780	brains	0.00036072	0.00011433	0.00654146	1	164	1	35	1	182	1	30	20	47	75	34	30	2.10952	maternal	N/A	0.992188	0.470339
uncharacterized protein LOC413386 isoform X1 [Apis mellifera] Pancreatic lipase domain, pancreatic lipase protein 1-like	XLOC_005091	GB13155	GB54313	CG6847	FBgn0030884	brains	0.00085361	2.69e-09	0.00107117	3	72	72	20	21	29	93	28	6	130	35	35	13	0.504413	paternal	maternal	0.394137	0.781377
uncharacterized protein LOC100577061 [Apis mellifera]	XLOC_005100	GB30206	GB54310			brains	0.0302112	1.69e-06	2.95e-12	5	277	178	59	43	283	176	56	69	138	148	84	108	1.32151	maternal	N/A	0.609252	0.461028
5 Kb , 5'UTR and first exon of GB43415 (nicotinic acetylcholine receptor alpha6 subunit isoform X3 [Apis mellifera]) and antisense strand of possible 5'UTR of GB43492	XLOC_005214	none	none			brains	5.4e-07	0.00024036	0.00025782	2	145	49	25	4	165	53	57	23	47	48	40	35	1.31881	maternal	N/A	0.759637	0.576
10.3 Kb putative ncRNA	XLOC_005246	none	none			brains	4.97e-19	3.83e-74	7.75e-07	17	706	741	366	176	1434	647	224	649	513	1253	327	922	2.24994	maternal	paternal	0.615725	0.273663
cAMP-dependent protein kinase catalytic subunit isoform 1 [Apis mellifera]	XLOC_005257	GB17175	GB43468	Pka-C1	FBgn0000273	brains	1.99e-05	6.01e-27	1.49e-13	4	827	429	222	86	798	463	121	318	273	729	179	482	2.39843	maternal	paternal	0.653805	0.272598
putative ncRNA 19 Kb antisense strand 1 Kb downstream from GB43468, which is cAMP-dependent protein kinase catalytic subunit isoform 1 [Apis mellifera]	XLOC_005264	none	none			brains	7.93e-05	6.82e-154	3.94e-47	29	2630	1068	637	328	3311	1749	529	931	884	2622	766	1748	2.3224	maternal	paternal	0.67654	0.29131
U8-agatoxin-Ao1a-like isoform 1 [Apis mellifera]	XLOC_005374	none	GB50733			brains	0.00615634	2.73e-78	0.00020681	13	1270	520	349	90	1289	426	331	671	575	1460	340	837	2.49364	maternal	paternal	0.737323	0.295681
high affinity cAMP-specific and IBMX-insensitive 3',5'-cyclic phosphodiesterase 8A-like, partial [Apis mellifera]	XLOC_005448	GB17724	GB52360	Pde8	FBgn0266377	brains	0.00484797	0.696799	6.63e-05	1	59	52	51	22	120	71	36	16	44	25	17	14	0.9611	maternal	maternal	0.613333	0.638158
uncharacterized protein LOC410867 [Apis mellifera]	XLOC_005584	GB14032	GB49755			brains	1.73e-05	2.86e-52	8.08e-31	8	1318	590	299	148	1451	695	176	518	374	981	221	665	2.59478	maternal	paternal	0.681626	0.262692
LIM domain only protein 3 [Apis mellifera]	XLOC_005612	GB12429	GB49806			brains	1.53e-05	1.32e-10	4.83e-06	2	140	53	30	8	137	44	3	56	4	139	4	100	20.7286	maternal	paternal	0.745146	0.0359477
maspardin-like isoform X3 [Apis mellifera]	XLOC_005735	GB16528	GB55422			brains	0.0061407	0.00081218	0.0199795	1	51	1	19	1	25	1	7	11	24	33	8	13	2.38619	maternal	N/A	0.969388	0.40625
CREB-regulated transcription coactivator 1-like isoform X2 [Apis mellifera]	XLOC_005740	GB10229	GB55429	Crtc	FBgn0036746	brains	0.0329774	5.08e-06	0.00140535	1	13	106	1	23	60	125	33	1	110	11	50	11	0.252496	paternal	maternal	0.22561	0.893519
probable low affinity copper uptake protein 2-like [Apis mellifera]	XLOC_005947	GB12504	GB49115			brains	0.00014555	9.77e-05	0.00089908	1	256	1	62	1	216	1	57	49	92	100	109	69	1.83465	maternal	N/A	0.994413	0.542017
heat shock protein cognate 3 precursor [Apis mellifera]	XLOC_005959	GB15016	GB49117	Hsc70-3	FBgn0001218	brains	0.00026262	8.11e-05	0.00147624	1	199	1	49	1	214	1	24	29	94	111	61	64	2.12586	maternal	N/A	0.993548	0.467363
probable ATP-dependent RNA helicase CG8611-like isoform X1 [Apis mellifera]	XLOC_005985	GB19495	GB46847	CG8611	FBgn0027602	brains	0.032943	0.015146	0.0159439	2	43	41	14	9	94	31	18	12	29	37	34	33	1.30976	maternal	N/A	0.650862	0.496933
cysteine-rich secretory protein 1-like isoform X1 [Apis mellifera]	XLOC_006331	GB19688	GB49180			brains	0.0434151	7.44e-17	0.0248011	4	191	139	51	26	285	117	28	106	131	238	53	185	2.2769	maternal	paternal	0.651422	0.2861
dynamin isoformX1 [Apis mellifera]	XLOC_006380	GB15728	GB47039	shi	FBgn0003392	brains	0.00715179	0.00143253	0.00025739	1	106	85	7	18	61	85	39	22	52	20	55	12	0.658442	N/A	maternal	0.480663	0.73
uncharacterized protein MAL13P1.304-like [Apis dorsata]	XLOC_006567	GB14626	GB50641	CG11125	FBgn0033174	brains	0.0192719	3.03e-09	0.00038884	2	69	205	17	29	64	187	70	28	94	59	73	47	0.411226	paternal	maternal	0.262697	0.638814
mediator of RNA polymerase II transcription subunit 22 [Apis mellifera]	XLOC_006625	GB14502	GB49069	MED22	FBgn0040339	brains	0.00055576	0.0010307	0.00741903	1	80	1	14	1	75	1	30	17	38	33	29	12	1.61058	maternal	maternal	0.982558	0.610063
cell wall protein AWA1-like isoformX2 [Apis mellifera]	XLOC_006645	GB16310	GB49076	CG8671	FBgn0032938	brains	2.47e-26	6.12e-25	5.3e-14	6	594	6	169	6	603	6	118	95	295	260	185	142	1.80729	maternal	N/A	0.986994	0.546119
RNA 3'-terminal phosphate cyclase-like protein-like isoform X1 [Apis mellifera]	XLOC_006656	GB12601	GB49633	Rtc1	FBgn0020909	brains	9.82e-05	4.51e-07	0.00017856	2	42	73	18	28	78	73	33	14	63	13	90	19	0.551696	N/A	maternal	0.442308	0.801724
unconventional myosin-XVIIIa-like isoform X3 [Apis mellifera]	XLOC_006662	GB16845	GB55912	Mhcl	FBgn0026059	brains	0.0025322	0.0003723	0.020923	1	61	1	16	1	72	1	12	9	27	29	9	31	2.38939	maternal	N/A	0.980263	0.410256
FAM114A2-like [Apis mellifera]	XLOC_006663	GB12061	GB55943	CG9590	FBgn0038360	brains	0.00059557	0.00014442	0.00383846	1	121	1	26	1	143	1	16	14	61	66	29	52	2.22229	maternal	N/A	0.989761	0.445378
xaa-Pro aminopeptidase 1-like [Apis mellifera]	XLOC_006675	GB18931	GB55930	CG6225	FBgn0038072	brains	0.00243659	6.06e-05	0.0170205	1	106	1	30	1	142	1	5	37	24	61	20	37	3.71501	maternal	paternal	0.989324	0.266304
zinc finger protein 615-like [Apis mellifera]	XLOC_006694	GB13552	GB50382			brains	0.0200521	0.170291	0.0182232	1	70	46	9	20	66	53	28	9	44	29	53	34	0.865606	N/A	maternal	0.549242	0.634518
protein bric-a-brac 1 [Apis mellifera]	XLOC_006744	GB11420	GB50425	mamo	FBgn0267033	brains	7.85e-06	3.63e-11	2.31e-05	2	122	47	23	7	144	48	3	78	7	146	5	106	17	maternal	paternal	0.73913	0.0434783
uncharacterized protein LOC724781 isoform X1 [Apis mellifera]	XLOC_006823	GB18082	GB44225			brains	1.11e-14	1.46e-15	1.453e-05	4	250	57	60	5	249	44	33	67	154	188	156	93	1.69346	maternal	N/A	0.840602	0.496382
protein FAM46A-like [Apis mellifera]	XLOC_006828	GB15285	GB49650	CG30497	FBgn0050497	brains	0.00243512	2.86e-20	2.01e-08	4	189	36	44	19	228	51	6	62	15	178	10	70	8.94356	maternal	paternal	0.813051	0.0909091
9.4 Kb putative nc RNA. Antisense strand in 3'UTR of GB49650, protein FAM46A-like isoform X3 [Apis mellifera]	XLOC_006829	none	none			brains	0.0187176	1.14e-86	2.71e-25	16	1062	365	224	96	1206	363	148	391	200	774	151	654	3.49097	maternal	paternal	0.751508	0.215272
dachshund homolog 2-like [Apis mellifera]	XLOC_006890	GB30210	GB44041	dac	FBgn0005677	brains	0.00777574	9.09e-06	0.00113918	1	97	44	23	14	108	37	1	47	7	93	19	60	5.93464	maternal	paternal	0.705882	0.118943
stress-induced-phosphoprotein 1-like [Apis mellifera]	XLOC_006900	GB19425	GB44056	Hop	FBgn0024352	brains	2.12e-10	2.57e-09	7.06e-12	7	485	329	152	89	695	381	219	190	343	367	219	202	1.23251	maternal	N/A	0.625059	0.507143
ATP-binding cassette sub-family G member 4-like isoform X2 [Apis mellifera]	XLOC_007005	GB11817	GB53046	CG4822	FBgn0031220	brains	0.00681017	0.0139253	0.00342927	1	45	56	17	8	73	56	37	12	60	22	24	15	0.743802	N/A	maternal	0.529412	0.711765
uncharacterized protein LOC100577272 [Apis mellifera]	XLOC_007025	GB17119	GB53001			brains	1.65e-09	4.36e-20	1.37e-12	3	445	212	82	43	403	210	51	153	60	385	33	255	4.33796	maternal	paternal	0.666667	0.153682
protein turtle-like isoform X7 [Apis dorsata]	XLOC_007043	GB11807	GB53012	tutl	FBgn0010473	brains	2.59e-09	6.17e-11	0.00024934	3	139	3	40	3	135	3	35	35	49	49	26	50	2.15637	maternal	N/A	0.972136	0.45082
uncharacterized protein LOC410979 [Apis mellifera]	XLOC_007047	GB13016	GB53009	GABA-B-R3	FBgn0031275	brains	2.46e-08	6.15e-26	2.71e-14	4	513	213	92	44	469	211	52	167	75	411	48	279	4.10735	maternal	paternal	0.696498	0.169574
KRR1 small subunit processome component homolog [Apis mellifera]	XLOC_007104	GB11320	GB53101	dbe	FBgn0020305	brains	0.0453598	3.92e-17	0.0127863	7	189	108	76	25	236	90	45	84	125	176	50	106	1.84321	maternal	paternal	0.691989	0.375427
glutamate receptor ionotropic, kainate 2-like isoform X6 [Apis dorsata]	XLOC_007161	GB17657	GB49568			brains	1.11e-51	1.59e-113	3.75e-07	16	2277	122	359	25	1972	114	156	621	353	1223	240	629	4.07114	maternal	paternal	0.946396	0.232464
sestrin-1-like isoformX1 [Apis mellifera]	XLOC_007168	GB12961	GB49567	Sesn	FBgn0034897	brains	2.24e-42	1.24e-47	1.49e-16	7	1503	42	234	18	1415	51	176	221	454	547	318	433	2.18976	maternal	N/A	0.965982	0.441135
calcium/calmodulin-dependent protein kinase II isoform X3 [Apis mellifera]	XLOC_007218	GB17817	GB49535	CaMKII	FBgn0264607	brains	1.54e-68	0	8e-126	59	22698	7829	4638	1627	19212	6605	2085	8040	7518	14844	5412	10363	2.3897	maternal	paternal	0.743471	0.311114
coronin-2B-like isoform X2 [Apis mellifera]	XLOC_007220	GB20076	GB49533			brains	1.67e-07	1.35e-08	2.86e-05	2	180	2	36	2	159	2	32	47	81	103	44	40	2.17538	maternal	N/A	0.984252	0.45245
probable ubiquitin carboxyl-terminal hydrolase FAF-X isoform X6 [Apis mellifera]	XLOC_007303	GB10029	GB46736	faf	FBgn0005632	brains	7.05e-07	1.09e-06	8.54e-06	2	63	2	20	2	110	2	38	45	99	53	20	35	1.79144	maternal	N/A	0.969849	0.541379
papilin-like isoform X1 [Apis mellifera]	XLOC_007306	GB16153	GB46795	Ppn	FBgn0003137	brains	0.00255201	1.1e-24	5.45e-07	9	391	234	93	87	286	163	64	162	153	359	101	179	1.96568	maternal	paternal	0.614035	0.312377
oxidation resistance protein 1-like isoform X2 [Apis mellifera]	XLOC_007348	GB10124	GB46739	mtd	FBgn0013576	brains	1.15e-29	0.0468369	8.2e-17	4	1415	642	277	132	1269	689	1004	491	1970	1026	837	562	1.03443	maternal	maternal	0.669304	0.647029
ribosomal RNA processing protein 36 homolog [Apis mellifera]	XLOC_007383	GB12316	GB42039	CG8461	FBgn0038235	brains	4.79e-06	5.73e-06	2.76e-05	1	1991	2	383	1	1849	1	788	283	900	675	664	438	1.59203	maternal	maternal	0.999054	0.627535
polyribonucleotide nucleotidyltransferase 1, mitochondrial-like isoform X1 [Apis mellifera]	XLOC_007439	GB17887	GB48661	CG11337	FBgn0039846	brains	1.3e-14	6.8e-16	1.52e-09	3	769	3	129	3	643	4	135	136	262	287	121	174	2.13863	maternal	N/A	0.993553	0.464574
synaptotagmin-14 [Apis mellifera]	XLOC_007456	GB12996	GB48632	Syt14	FBgn0261086	brains	1.94e-38	1.01e-36	7.93e-24	7	2093	8	277	8	1388	10	354	272	794	671	445	362	1.80671	maternal	N/A	0.993129	0.549689
1.4 Kb putative ncRNA, just downstream of annotated 3'UTR of GB44498 (an uncharacterized protein)	XLOC_007642	none	none			brains	3.93e-05	7.98e-18	6.3e-09	2	752	171	117	14	600	92	20	316	53	524	20	250	10.7024	maternal	paternal	0.841352	0.0786137
baculoviral IAP repeat-containing protein 6-like [Apis mellifera]	XLOC_007667	GB15652	GB44588	Bruce	FBgn0266717	brains	0.011056	1.12e-34	0.01076	5	375	101	115	30	519	98	29	230	89	444	45	352	5.94518	maternal	paternal	0.815024	0.13709
no significant hits	XLOC_007702	GB14258	GB44546			brains	2.52e-15	4.6e-11	1.99e-10	5	133	19	51	17	117	12	33	70	118	69	144	82	1.50858	maternal	N/A	0.862464	0.571705
probable G-protein coupled receptor 52 isoform 1 [Apis mellifera]	XLOC_008026	GB17560	GB54467	DopEcR	FBgn0035538	brains	0.00777574	2.26e-05	8.67e-07	1	130	229	27	52	196	288	55	12	109	38	41	9	0.493053	paternal	maternal	0.382863	0.776515
teneurin-a-like isoform X5 [Apis mellifera]	XLOC_008331	GB12816	GB42976	Ten-a	FBgn0267001	brains	5e-26	6.18e-08	0.00297894	5	833	396	166	71	743	273	289	220	628	389	352	211	1.15538	maternal	maternal	0.701853	0.607468
serine/threonine-protein kinase tricorner [Apis mellifera]	XLOC_008450	GB11404	GB53582	trc	FBgn0003744	brains	0.0494443	0.00016396	0.00256394	2	196	124	40	27	180	111	66	70	92	132	87	81	1.3223	maternal	N/A	0.613569	0.464015
1.6 Kb ncRNA in antisense strand at beginning of 5'UTR of GB45469, uncharacterized protein	XLOC_008501	none	none			brains	1.53e-08	8.09e-12	1.3e-05	2	257	46	40	9	272	46	8	91	188	182	117	157	2.01596	maternal	N/A	0.849254	0.421265
sorting nexin-27-like isoform X3 [Apis mellifera]	XLOC_008675	GB12016	GB53790	CG32758	FBgn0052758	brains	0.00266133	4.46e-29	7.39e-09	6	372	210	89	29	410	156	40	164	113	284	81	289	2.85488	maternal	paternal	0.687994	0.240989
2.7 Kb putative ncRNA in overlapping introns of 2 oppositely transcribed genes (GB53771, GB53801)	XLOC_008719	none	none			brains	0.0404371	0.197195	0.0195656	1	3	10	8	4	37	21	7	3	13	6	15	4	0.793115	N/A	maternal	0.578313	0.729167
probable RNA-binding protein orb2-like [Apis florea]	XLOC_008750	GB15835	GB49233	orb2	FBgn0264307	brains	0.0425687	2.3e-10	3.18e-06	2	121	21	40	15	226	30	9	42	19	48	12	35	3.52401	maternal	paternal	0.854305	0.242424	Yes	Instar/guard/foragers	0.7	0.333333	0.789474	0.888889	0.733333	0.571429
vesicular acetylcholine transporter-like isoform X1 [Apis mellifera]	XLOC_008840	GB16339	GB43295	VAChT	FBgn0015323	brains	3e-12	0.00117425	0.00400076	2	255	48	46	9	260	46	69	26	177	57	59	25	1.14405	maternal	maternal	0.84488	0.738499
gamma-aminobutyric acid receptor subunit beta isoform X1 [Apis mellifera]	XLOC_008890	GB14080	GB40975	Rdl	FBgn0004244	brains	5.16e-07	2.125e-05	0.00425718	3	125	78	35	11	171	55	60	64	154	135	75	59	1.31894	maternal	N/A	0.696842	0.528336
discoidin domain-containing receptor 2-like [Apis mellifera]	XLOC_008979	GB14767	GB42409			brains	0.0418212	0.0046568	0.0109987	1	35	6	8	5	21	7	10	3	31	29	15	37	1.74216	maternal	N/A	0.780488	0.448
1.3 Kb putative ncRNA, just downstream of predicted 3'UTR of GB44279	XLOC_008997	none	none			brains	0.0025322	0.00199573	0.0174731	1	35	1	12	1	47	1	8	5	29	27	15	13	1.80769	maternal	N/A	0.969072	0.536082
sodium-dependent neutral amino acid transporter B(0)AT2 isoform X2 [Apis mellifera]	XLOC_009000	GB17568	GB44295	CG10804	FBgn0029663	brains	0.00290468	8.76e-28	2.95e-12	4	704	145	102	22	676	191	138	172	40	371	85	225	3.15743	maternal	paternal	0.805435	0.255092
transcription elongation regulator 1 [Apis mellifera]	XLOC_009039	GB15979	GB44331	CG42724	FBgn0261641	brains	0.00120405	3.45e-06	0.00014456	1	151	83	24	12	146	45	24	49	1	125	1	93	7.8469	maternal	paternal	0.696312	0.0887372
multiple C2 and transmembrane domain-containing protein 1 isoform X1 [Apis mellifera]	XLOC_009101	GB10625	GB48160	Mctp	FBgn0034389	brains	9.53e-05	1.95e-08	0.0143707	2	109	112	37	23	48	128	35	30	206	52	84	19	0.556432	N/A	maternal	0.424508	0.762911
zinc finger protein DPF3-like isoform X2 [Apis mellifera]	XLOC_009363	GB14783	GB40565			brains	3.77e-05	9.71e-11	0.00010947	5	320	143	61	64	315	157	77	99	203	201	94	138	1.42557	maternal	N/A	0.656604	0.460591
phosphatidylinositol 4-kinase alpha-like [Apis mellifera]	XLOC_009408	GB18589	GB47879	PI4KIIIalpha	FBgn0267350	brains	3.47e-07	6.58e-11	6.18e-06	2	338	2	63	2	307	2	46	121	60	216	57	132	3.84472	maternal	paternal	0.991597	0.257911
no hits, 621 aa	XLOC_009422	GB19925	GB54506	Sr-CI	FBgn0014033	brains	1.38e-29	1.14e-86	5.3e-05	15	1228	215	343	73	1253	284	265	549	489	1054	252	498	2.56827	maternal	paternal	0.831567	0.323785
12 Kb, putative long ncRNA	XLOC_009548	none	none			brains	8.03e-97	0	2.31e-186	37	13945	6350	2872	1309	11939	5046	1374	6053	2919	10264	1951	6925	3.27523	maternal	paternal	0.693567	0.211762
28S ribosomal protein S22, mitochondrial [Apis mellifera]	XLOC_009603	GB19994	GB41770	mRpS22	FBgn0039555	brains	1.3e-14	1.69e-15	4.61e-11	3	615	4	140	3	638	3	147	140	317	342	188	208	2.04361	maternal	N/A	0.992872	0.485842
28S ribosomal protein S22, mitochondrial [Apis mellifera]	XLOC_009619	GB13769	GB41770	mRpS22	FBgn0039555	brains	0.00066879	0.0002437	0.0021191	1	91	1	23	1	118	1	33	19	54	63	33	47	2.04851	maternal	N/A	0.987234	0.481928
potassium/sodium hyperpolarization-activated cyclic nucleotide-gated channel [Apis mellifera]	XLOC_009636	GB18118	GB47876	Ih	FBgn0263397	brains	1.5e-05	3.02e-06	2.91e-05	1	998	2	190	1	901	2	143	257	518	583	260	384	2.32343	maternal	N/A	0.997612	0.429371
ras-related protein Rab-3 isoformX2 [Apis mellifera]	XLOC_009665	GB14083	GB52842	Rab3	FBgn0005586	brains	1.32e-05	8.18e-25	0.00814721	5	336	91	82	20	380	96	57	121	104	229	76	149	2.46585	maternal	paternal	0.79403	0.322011
cell wall protein IFF6-like [Apis mellifera]	XLOC_009684	GB15832	GB54809	Pp2C1	FBgn0022768	brains	0.00202534	3.689e-05	0.0314454	1	173	1	28	1	163	1	11	14	24	72	10	59	4.18771	maternal	paternal	0.991826	0.236842
uncharacterized protein LOC102675384 [Apis dorsata]	XLOC_009805	GB15110	GB51668	Elba2	FBgn0031435	brains	7.93e-05	9.22e-53	3.09e-25	10	1069	495	218	103	941	492	118	388	317	743	188	551	2.4844	maternal	paternal	0.671489	0.270282	Yes for EA. Also the wrong tissue	Instar/guard/foragers	0.539229	0.48795	0.539748	0.508177	0.568958	0.473254
8 Kb, putative ncRNA	XLOC_009811	none	none			brains	0.00047382	8.8e-34	0.00046242	10	811	361	182	122	719	403	232	323	335	628	325	393	1.65185	maternal	paternal	0.658968	0.398927
uncharacterized protein LOC102674962 isoform X1 [Apis dorsata]	XLOC_009842	GB15358	GB51764	CG42749	FBgn0261803	brains	0.00290782	1.42e-240	4.98e-37	30	7542	2968	1625	579	7493	3244	1676	3709	2703	6814	1208	4251	2.58901	maternal	paternal	0.710417	0.274397
regulator of G-protein signaling 11-like [Apis mellifera]	XLOC_009844	GB17279	GB51646			brains	0.0104244	1.11e-267	1.51e-37	35	7659	3021	1656	614	7604	3301	1724	3762	2771	6881	1258	4334	2.55564	maternal	paternal	0.709243	0.277521
fasciclin-1 isoform X1 [Apis mellifera]	XLOC_009895	GB15085	GB44847	Fas1	FBgn0262742	brains	4.69e-05	7.6e-05	3.58e-05	1	127	19	21	5	104	11	74	68	205	105	6	62	1.60205	maternal	N/A	0.878049	0.548077
tropomodulin isoform X3 [Apis mellifera]	XLOC_009897	GB15450	GB44842	tmod	FBgn0082582	brains	4.41e-06	1.02e-49	1.1e-16	16	722	440	196	135	657	375	153	309	260	644	176	417	2.07462	maternal	paternal	0.623762	0.300664
no significant similarity, short predicted peptide (43 aa)	XLOC_009901	none	none			brains	0.00139949	1.18e-06	1.42e-05	1	446	282	84	80	417	266	82	164	203	320	4	272	2.17414	maternal	paternal	0.60127	0.276555
2.6 Kb putative ncRNA, < 2Kb downstream of GB42464	XLOC_009948	none	none			brains	0.00309281	0.00028179	0.0265244	1	65	1	16	1	74	1	12	28	14	26	17	18	2.62364	maternal	paternal	0.981013	0.373913
aurora kinase A [Apis mellifera]	XLOC_009991	GB14388	GB43732	aurA	FBgn0000147	brains	0.00118086	0.00061113	0.0403184	1	69	1	14	1	81	1	8	13	27	24	18	14	1.92701	maternal	N/A	0.982036	0.509615
long-chain-fatty-acid--CoA ligase 3-like isoformX1 [Apis mellifera]	XLOC_009992	GB16184	GB42732	Acsl	FBgn0263120	brains	7.43e-10	8.55e-11	4.38e-08	2	644	2	124	2	682	2	141	155	289	335	213	257	2.15283	maternal	N/A	0.995879	0.46259
sodium channel protein paralytic isoform X27 [Apis mellifera]	XLOC_009998	GB12929	GB42728	para	FBgn0264255	brains	0.0001672	0.00026288	0.00816071	1	196	1	40	1	147	1	20	29	29	41	93	18	1.60713	maternal	maternal	0.992228	0.617391
long-chain-fatty-acid--CoA ligase 3-like isoformX1 [Apis mellifera]	XLOC_009999	GB16184	GB42732	Acsl	FBgn0263120	brains	4.96e-20	7.71e-22	1.74e-15	4	882	4	167	4	875	7	204	219	416	494	258	332	2.17326	maternal	N/A	0.992264	0.456578
gram-negative bacteria-binding protein 1-2 precursor [Apis mellifera]	XLOC_010025	GB19452	GB42685			brains	0.0471934	0.00012226	0.00100452	3	161	141	43	30	218	103	51	53	138	126	64	108	1.29413	maternal	N/A	0.606322	0.468519
hypothetical protein LOC100648216 [Bombus terrestris]	XLOC_010033	GB19452	GB42815			brains	2.817e-05	2.06e-09	0.00034375	6	283	172	70	43	329	164	79	94	216	190	102	157	1.35682	maternal	N/A	0.64279	0.473747
solute carrier organic anion transporter family member 5A1-like [Apis mellifera]	XLOC_010107	GB19740	GB42865	Oatp74D	FBgn0036732	brains	0.00043203	1.38e-11	4.8e-06	2	126	51	45	3	201	97	7	62	9	133	35	118	5.07659	maternal	paternal	0.711281	0.14011
beta-arrestin-1 isoform X4 [Apis mellifera]	XLOC_010163	GB13683	GB42604	krz	FBgn0040206	brains	0.0100576	3.67e-108	1.02e-34	14	2777	871	546	176	2543	889	218	1047	570	1961	507	1454	3.34243	maternal	paternal	0.751858	0.224944
3.3 Kb putative ncRNA between oppositely transcribed GB42577 + GB42913, possibly in antisense of 3'UTR of D2-like dopamine receptor isoform X2 [Apis mellifera]	XLOC_010193	none	none			brains	3.15e-07	0.00027639	3.07e-05	3	125	111	30	23	119	88	53	27	117	52	87	29	0.784564	N/A	maternal	0.552419	0.70411
11.7 Kb putative ncRNA, covers more than gene, SNPs not in exon of GB53493	XLOC_010223	none	none			brains	0.0184178	1.73e-16	2.72e-08	3	371	167	124	52	574	235	75	129	170	375	121	157	1.96955	maternal	paternal	0.701904	0.356378
insulin receptor B isoform 1 [Apis mellifera]	XLOC_010290	GB15492	GB53353			brains	9e-08	7.96e-29	0.00026949	6	358	57	89	16	300	34	18	67	72	199	38	71	3.17765	maternal	paternal	0.874707	0.275269
kinesin light chain-like [Apis mellifera]	XLOC_010298	GB13592	GB53365	Klc	FBgn0010235	brains	1.26e-13	7.34e-31	9.25e-09	4	1386	363	289	113	1279	404	215	376	502	882	265	465	2.12234	maternal	paternal	0.770475	0.363031
leucine-rich repeat-containing protein 58-like [Apis mellifera]	XLOC_010336	GB12033	GB53373	CG32687	FBgn0052687	brains	1.78e-35	2.94e-50	5.45e-08	6	2321	589	338	102	2405	418	429	848	898	1491	931	968	2.0218	maternal	N/A	0.820347	0.40575
connectin isoform X1 [Apis mellifera]	XLOC_010337	GB11011	GB53374	Con	FBgn0005775	brains	7.76e-05	1.5e-55	0.0012103	8	793	96	177	33	855	84	38	299	120	561	67	327	5.61967	maternal	paternal	0.895486	0.159348
protein kinase shaggy isoform X2 [Apis mellifera]	XLOC_010344	GB30241	GB53394	sgg	FBgn0003371	brains	4.51e-28	2.58e-37	1.22e-10	4	2236	475	308	70	2323	329	394	807	789	1402	906	903	2.11068	maternal	N/A	0.847762	0.401654
bolA-like protein DDB_G0274169-like [Apis mellifera]	XLOC_010370	GB17438	GB47137	CG31126	FBgn0051126	brains	0.00074551	0.0425896	0.0179237	2	82	42	25	14	52	73	44	33	70	33	40	13	0.835295	N/A	maternal	0.552083	0.660944
uncharacterized protein LOC100578854 [Apis mellifera]	XLOC_010407	GB13212	GB51011	CG42337	FBgn0259239	brains	8.28e-15	3.11e-31	9.78e-06	10	975	463	200	107	1060	548	278	389	573	684	410	446	1.46951	maternal	N/A	0.666567	0.453597
band 4.1-like protein 5-like isoform X3 [Apis mellifera]	XLOC_010418	GB30340	GB51029	yrt	FBgn0004049	brains	2.8e-06	6.17e-07	0.00903393	2	63	59	14	19	40	42	65	23	172	22	85	33	0.613256	N/A	maternal	0.493671	0.805
nose resistant to fluoxetine protein 6-like isoform X3 [Apis mellifera]	XLOC_010920	GB11812	GB49078			brains	1.97e-08	6.72e-09	0.00013331	2	264	2	79	2	196	2	22	59	92	89	61	27	1.97798	maternal	N/A	0.988991	0.5
deoxynucleotidyltransferase terminal-interacting protein 2-like [Apis mellifera]	XLOC_010959	GB17548	GB49119	CG1142	FBgn0037504	brains	8.17e-14	3.23e-11	7.69e-07	3	256	4	78	4	235	3	56	55	153	77	99	45	1.54481	maternal	maternal	0.981034	0.635052	Yes for EA	Instar/guard/foragers	0.99721	0.483492	0.997998	0.489064	0.920036	0.504052
raf homolog serine/threonine-protein kinase phl [Apis mellifera]	XLOC_010962	GB16508	GB49120	phl	FBgn0003079	brains	2.53e-13	2.91e-14	3.68e-08	3	413	3	113	3	476	3	86	103	136	180	136	105	2.06525	maternal	N/A	0.991098	0.479893
protein DJ-1-like [Apis mellifera]	XLOC_011056	GB15202	GB54211	dj-1beta	FBgn0039802	brains	0.0200521	0.0382232	0.0147961	1	66	22	9	5	28	9	12	3	14	16	12	14	1.38451	maternal	N/A	0.741007	0.535211
ABC transporter G family member 20-like, partial [Apis mellifera]	XLOC_011191	GB30595	GB53261			brains	2.73e-14	3.55e-16	0.00176895	3	312	34	80	9	340	37	61	60	152	169	85	107	1.91791	maternal	N/A	0.901478	0.470032
949 bp putative ncRNA	XLOC_011410	none	none			brains	1.32e-06	1.47e-26	0.0420728	5	656	5	62	5	444	5	9	70	5	132	14	92	11.3534	maternal	paternal	0.987256	0.0869565
LOW QUALITY PROTEIN: DENN domain-containing protein 4C-like [Apis mellifera]	XLOC_011982	GB16788	GB49517	Crag	FBgn0025864	brains	0.00045488	0.00015413	0.00364365	1	158	1	26	1	129	1	21	37	61	61	37	32	2.07257	maternal	N/A	0.990506	0.477912
ankyrin-3 isoform X2 [Apis mellifera]	XLOC_012211	GB14009	GB44218	Ank2	FBgn0261788	brains	6.11e-44	2.65e-48	5.42e-26	10	1383	11	365	10	1273	10	270	297	497	533	288	454	2.19454	maternal	N/A	0.989843	0.451047
sialin-like [Apis mellifera]	XLOC_012319	GB11361	GB53287	CG3036	FBgn0031645	brains	1.76e-05	6.39e-17	2e-29	7	543	671	157	141	441	588	178	99	356	274	342	127	0.705335	N/A	maternal	0.449036	0.636628
SUN domain-containing ossification factor-like isoform X2 [Apis dorsata]	XLOC_012357	GB16968	GB55937			brains	0.00025311	0.00016429	0.00628885	1	184	1	37	1	158	1	33	22	59	59	36	29	1.84477	maternal	N/A	0.992147	0.537815
putative nuclear encoded mitochondrial sequence	XLOC_012772	none	none			brains	7.95e-12	6.67e-06	0.00024855	2	771	4	177	2	928	2	52	2	22	2	48	8	1.0937	maternal	maternal	0.995754	0.910448
9.6 Kb, Protein held out wings-like	XLOC_012801	none	none			brains	0.00053171	7.44e-05	0.0061966	1	150	1	52	1	188	1	41	45	37	65	20	39	2.50117	maternal	paternal	0.992366	0.396761
trichohyalin-like isoform X1 [Apis mellifera]	XLOC_012895	GB20110	GB46188	CG34396	FBgn0085425	brains	0.00041645	0.00013132	0.0105109	1	123	2	32	1	110	1	22	25	40	36	22	32	2.07581	maternal	N/A	0.98513	0.474576
chemosensory protein 6 precursor [Apis mellifera]	XLOC_013008	GB13325	GB54970			brains	0.00025841	0.00010837	0.00067762	1	211	1	28	1	175	1	67	65	91	77	68	88	2.00318	maternal	N/A	0.992806	0.495614
lysosomal alpha-mannosidase-like [Apis mellifera]	XLOC_013195	GB13626	GB44223	LM408	FBgn0027611	brains	2.75e-10	1.11e-08	8.44e-06	3	113	3	35	3	104	3	46	32	77	44	41	39	1.64256	maternal	N/A	0.965517	0.587814
WD repeat domain phosphoinositide-interacting protein 4-like isoformX1 [Apis mellifera]	XLOC_013501	GB13774	GB50322			brains	0.0192154	0.00020627	0.0311969	1	52	1	9	1	51	1	1	16	24	28	1	39	4.08294	maternal	paternal	0.973913	0.238532
nuclear factor related to kappa-B-binding protein [Apis mellifera]	XLOC_013628	GB30517	GB43163	CG11970	FBgn0027503	brains	4.24e-29	1.4e-43	7.74e-07	7	2526	1027	449	201	1987	762	544	689	1279	1579	715	856	1.5923	maternal	N/A	0.713751	0.448252
ubiquitin carboxyl-terminal hydrolase 46-like [Apis mellifera]	XLOC_013636	GB17494	GB54951	Usp12-46	FBgn0039025	brains	0.00023923	0.00015903	0.00251879	1	151	1	42	1	191	1	28	36	88	68	48	35	1.83324	maternal	N/A	0.992248	0.541254
1.3 Kb putative ncRNA	XLOC_013806	none	none			brains	0.0184178	1.16e-15	9.32e-15	5	270	396	59	76	247	375	135	59	271	147	179	99	0.615817	N/A	maternal	0.404779	0.657303
1.5 Kb, putative ncRNA	XLOC_013808	none	none			brains	2.31e-05	5.45e-49	6.42e-08	8	874	479	191	73	843	290	159	470	255	795	174	566	2.85433	maternal	paternal	0.693818	0.243076
trithorax-related ortholog, histone lysine N-methyltransferase 2C [Apis mellifera]	XLOC_013854	GB30541	GB41196	trr	FBgn0023518	brains	0.00053977	0.00096112	0.00483644	1	56	1	24	1	93	1	19	26	55	35	35	9	1.61421	maternal	maternal	0.982955	0.608939									Yes in EA, no in AE	0.93	0.545
methylcrotonoyl-CoA carboxylase subunit alpha, mitochondrial-like [Apis mellifera]	XLOC_014020	GB15067	GB47110	CG2118	FBgn0039877	brains	0.0206105	0.00014478	0.0269564	1	74	88	9	15	57	98	42	17	133	37	40	23	0.557594	N/A	maternal	0.410557	0.736301
2 Kb, antisense strand at end of long 3' UTR of GB44988, prohormone-2 precursor [Apis mellifera]	XLOC_014588	none	none			brains	0.0206105	8.11e-13	3.01e-07	2	578	305	190	89	854	433	161	277	337	566	197	268	1.72106	maternal	paternal	0.662311	0.384828
multiple inositol polyphosphate phosphatase 1-like [Apis mellifera]	XLOC_000309	GB11465	GB51841	Mipp1	FBgn0026061	guards	0.0117277	0.453251	1.37e-11	3	128	83	209	112			30	24	28	20			1.11401	maternal	N/A	0.633459	0.568627
teneurin-m isoform X2 [Apis mellifera]	XLOC_000320	GB15521	GB51815			guards	0.0290223	3.04e-15	0.00078094	8	238	166	266	154			130	289	92	195			1.94516	maternal	paternal	0.61165	0.314448
uncharacterized protein LOC100577082 isoform X1 [Apis mellifera]	XLOC_000380	GB14166	GB49004			guards	0.0006443	0.00020423	7.18e-08	3	123	22	130	34			13	21	20	13			1.66235	maternal	N/A	0.81877	0.492537
uncharacterized protein LOC408608 [Apis mellifera]	XLOC_000385	GB11658	GB48969			guards	6.94e-06	2.95e-06	8.8e-06	1	6561	194	6394	226			3145	3270	2757	2962			1.99135	maternal	N/A	0.968598	0.486402
glucose dehydrogenase [FAD, quinone] [Apis mellifera]	XLOC_000407	GB12121	GB43007			guards	3.59e-21	2.82e-28	3.01e-07	7	1278	14	1422	19			55	110	53	115			3.0461	maternal	paternal	0.987925	0.324324
glucose dehydrogenase [FAD, quinone] isoform 3 [Apis mellifera]	XLOC_000408	GB19832	GB43005			guards	3.11e-46	2.48e-50	1.03e-11	8	5257	112	6593	130			566	747	499	625			2.24247	maternal	N/A	0.979987	0.437013
n-(5-amino-5-carboxypentanoyl)-L-cysteinyl-D-valine synthase isoform X2 [Apis mellifera]	XLOC_000658	GB19941	GB46429	e	FBgn0000527	guards	0.00326829	2.44e-12	1.16e-21	5	470	194	625	216			68	113	61	94			1.89508	maternal	paternal	0.727575	0.383929
quinone oxidoreductase-like isoformX1 [Apis mellifera]	XLOC_001189	GB16507	GB55016	Drat	FBgn0033188	guards	3.95e-09	8.28e-11	2.64e-30	6	1173	660	1158	627			327	324	276	299			1.30993	maternal	N/A	0.644279	0.491843
uncharacterized protein LOC100577142 [Apis mellifera]	XLOC_001228	GB10044	GB54941			guards	2.61e-06	2.16e-07	4.3e-05	2	374	10	418	12			23	32	18	23			2.27818	maternal	N/A	0.972973	0.427083
uncharacterized protein LOC724993 [Apis mellifera]	XLOC_001272	GB13028	GB53925			guards	0.00070514	1.58e-06	5.39e-08	2	278	38	345	52			27	47	13	21			2.35919	maternal	paternal	0.873773	0.37037
peroxisomal hydratase-dehydrogenase-epimerase-like [Apis mellifera]	XLOC_001401	GB18737	GB46366	Pdh	FBgn0011693	guards	0.0374663	0.513743	0.00013877	1	207	160	303	212			95	60	57	32			0.928213	N/A	maternal	0.578231	0.622951
sensory neuron membrane protein 1 isoform X1 [Apis mellifera]	XLOC_001531	GB15549	GB48343	Snmp1	FBgn0260004	guards	0.00685658	2.43e-06	1.17e-09	3	209	58	176	58			30	51	24	27			1.87847	maternal	N/A	0.768463	0.409091
solute carrier organic anion transporter family member 5A1-like [Apis mellifera]	XLOC_001887	GB14105	GB50891	Oatp58Dc	FBgn0034716	guards	6.51e-07	6.97e-09	4.82e-13	3	462	130	527	132			82	86	60	80			1.71475	maternal	N/A	0.790568	0.461039
E3 ubiquitin-protein ligase LRSAM1-like isoform X1 [Apis mellifera]	XLOC_002016	none	0			guards	2.2e-05	2.26e-07	0.00021761	2	216	17	295	31			36	56	32	49			2.32566	maternal	paternal	0.914132	0.393064
uncharacterized protein LOC409956 isoformX1 [Apis mellifera]	XLOC_002058	GB12749	GB55228			guards	0.00131594	8.03e-14	1.19e-23	7	377	110	460	143			37	70	44	68			2.07615	maternal	paternal	0.76789	0.369863
alpha-tocopherol transfer protein-like isoform X3 [Apis mellifera]	XLOC_002333	GB15272	GB45023	CG10237	FBgn0032783	guards	1.11e-10	2.24e-17	5.32e-30	6	926	305	1259	382			153	213	104	119			1.74361	maternal	N/A	0.760794	0.436333
protein singed wings 2-like [Apis mellifera]	XLOC_002381	GB16800	GB45000	swi2	FBgn0034262	guards	0.0149389	6.65e-05	2.57e-28	7	436	246	444	267			79	86	57	65			1.33314	maternal	N/A	0.63173	0.473868
glycine-rich cell wall structural protein 1.8-like isoform X2 [Apis mellifera]	XLOC_002654	GB12495	GB43112			guards	0.00286107	2.23e-23	6.21e-43	5	5533	3339	7358	3918			783	1162	576	906			1.61343	maternal	paternal	0.639815	0.396557
cycle isoform X1 [Apis mellifera]	XLOC_002724	GB11309	GB43953	cyc	FBgn0023094	guards	3.26e-08	3.09e-10	3.77e-15	5	382	52	277	84			52	49	30	44			1.76906	maternal	N/A	0.828931	0.468571
major royal jelly protein 1 [Apis mellifera]	XLOC_002803	GB19132	GB55729			guards	0.00050073	2.75e-15	1.87e-29	5	576	1307	512	1281			245	128	137	117			0.4858	paternal	maternal	0.295974	0.60925
uncharacterized protein LOC724843 isoform X1 [Apis mellifera]	XLOC_002844	GB16828	GB53619	Gadd34	FBgn0034948	guards	1.47e-05	0.00014502	7.14e-05	4	102	26	104	24			35	29	24	22			1.50026	maternal	N/A	0.804688	0.536364
ankyrin repeat domain-containing protein 50 isoform X5 [Apis mellifera]	XLOC_002849	GB19788	GB53611	CG10011	FBgn0039590	guards	0.00691213	0.0814645	5.59e-07	2	112	57	129	40			18	22	27	13			1.26759	maternal	N/A	0.713018	0.5625
leucine-rich repeat neuronal protein 1-like [Apis mellifera]	XLOC_002966	GB18676	GB49331	CG5096	FBgn0032235	guards	2.94e-14	1.9e-44	4.03e-61	12	2204	770	2710	902			336	622	307	452			1.99238	maternal	paternal	0.746128	0.37449
fatty acyl-CoA reductase 1 [Apis mellifera]	XLOC_002977	GB17931	GB49380	CG5065	FBgn0034145	guards	5.73e-06	1.91e-07	3.77e-15	3	718	187	427	170			56	61	62	70			1.60862	maternal	N/A	0.762317	0.473896
COP9 signalosome complex subunit 4 isoform X1 [Apis mellifera]	XLOC_002998	GB16618	GB49399	CSN4	FBgn0027054	guards	2.76e-07	2e-07	0.0259805	2	364	15	362	9			55	49	42	40			1.85616	maternal	N/A	0.968	0.521505
protein msta, isoform A-like isoform X3 [Apis mellifera]	XLOC_002999	GB12331	GB49400	CG43129	FBgn0262599	guards	6.94e-06	4.22e-06	1.82e-11	3	284	80	312	83			45	52	42	34			1.56146	maternal	N/A	0.785244	0.50289
TD and POZ domain-containing protein 5-like isoform X3 [Apis mellifera]	XLOC_003002	GB18561	GB49311			guards	3.01e-07	2.73e-08	0.0102308	2	551	8	656	8			33	61	40	39			2.33886	maternal	N/A	0.986917	0.421965
calmodulin, isoform A [Drosophila melanogaster]	XLOC_003008	GB15633	GB49410	Cam	FBgn0000253	guards	1.38e-10	9.41e-11	1.59e-06	2	1426	60	1686	58			189	184	165	142			1.85073	maternal	N/A	0.963467	0.520588	Yes	Instar/guard/foragers	0.997975	0.530777	0.971419	0.546806	0.872698	0.535832
glyoxylate reductase/hydroxypyruvate reductase-like [Apis mellifera]	XLOC_003022	GB14698	GB49312	CG9331	FBgn0032889	guards	3.84e-18	3.91e-26	1.62e-12	6	1019	28	1205	41			63	127	51	117			3.04585	maternal	paternal	0.969908	0.318436
phosphatidylinositol-glycan biosynthesis class W protein-like [Apis mellifera]	XLOC_003272	GB20085	GB40102	CG9870	FBgn0031422	guards	7.82e-06	7.51e-15	1.9e-23	5	662	236	876	286			98	155	90	132			1.88636	maternal	paternal	0.746602	0.395789
cytochrome P450 9e2 [Apis mellifera]	XLOC_003791	GB17793	GB43727			guards	1.83e-08	7.86e-17	2.27e-28	4	2567	1200	2929	1342			384	629	435	469			1.60043	maternal	N/A	0.683752	0.42723
uncharacterized protein LOC725621 [Apis mellifera] BUT 90% identical cytochrome p450 9e2, [A. florea]	XLOC_003792	GB16803	GB43716			guards	1.01e-15	1.69e-18	7.23e-19	3	3596	489	3287	596			465	630	392	494			1.99679	maternal	N/A	0.86383	0.43261
cytochrome P450 9e2 [Apis mellifera]	XLOC_003798	GB19820	GB43713			guards	3.62e-22	1.42e-83	2.18e-76	11	11886	1711	13329	1949			729	2880	516	2200			4.43637	maternal	paternal	0.873247	0.196838
Trophoblast glycoprotein [Acromyrmex echinatior], 76% identity over 99% of query	XLOC_004335	GB12023	GB54674	CG6959	FBgn0037956	guards	0.0034113	0.0257176	7.4e-06	2	86	32	108	24			16	15	19	12			1.37463	maternal	N/A	0.776	0.564516
TPPP family protein CG4893-like isoform X1 [Apis mellifera]	XLOC_004481	GB20101	GB50516	CG45057	FBgn0266417	guards	0.00169783	7.66e-19	3.49e-30	7	249	676	234	843			131	78	118	52			0.367217	paternal	maternal	0.241259	0.656992
angiotensin-converting enzyme-like isoform X1 [Apis mellifera]	XLOC_004503	GB16675	GB50506			guards	0.0054052	0.101678	4.72e-07	4	62	69	67	36			39	16	34	18			0.808044	N/A	maternal	0.551282	0.682243
chymotrypsin inhibitor [Apis mellifera]	XLOC_004530	GB15018	GB50121			guards	4.27e-22	1.72e-26	6.2e-19	4	3029	412	4645	726			858	1159	607	842			2.06034	maternal	N/A	0.870858	0.422677
myophilin-like [apis mellifera]	XLOC_004531	GB19501	GB50123	CG5023	FBgn0038774	guards	2.69e-09	4.12e-12	1.5e-17	3	1158	305	1385	314			142	176	110	139			1.80954	maternal	N/A	0.804238	0.444444
myophilin-like [apis mellifera]	XLOC_004542	GB14851	GB50123	CG5023	FBgn0038774	guards	1.09e-16	3.02e-20	1.43e-26	5	1456	312	1737	319			184	234	156	175			1.83943	maternal	N/A	0.83499	0.453939
glycerol-3-phosphate acyltransferase 1, mitochondrial-like isoform X4 [Apis mellifera]	XLOC_004546	GB11240	GB50105	mino	FBgn0027579	guards	6.13e-07	2.36e-08	4.32e-06	3	223	22	214	31			31	43	36	36			1.94341	maternal	N/A	0.891837	0.458904
arrestin homolog isoform X1 [Apis mellifera]	XLOC_004553	GB16006	GB50098	Arr1	FBgn0000120	guards	0.0067666	0.00052971	1.1e-07	2	220	93	203	80			40	55	49	44			1.49921	maternal	N/A	0.709732	0.473404
trypsin-1-like isoform X1 [Apis mellifera]	XLOC_004686	GB11588	GB50026			guards	5.04e-07	4.67e-12	9.38e-16	2	4118	1480	5279	1970			684	1043	482	790			1.88133	maternal	paternal	0.731455	0.388796
uncharacterized protein LOC726965 [Apis mellifera]	XLOC_004785	GB16298	GB49963			guards	1.56e-20	7.48e-22	0.0029682	4	2141	25	2625	45			261	306	160	185			2.13491	maternal	N/A	0.985525	0.461623
hexokinase type 2-like isoform X3 [Apis mellifera]	XLOC_004850	GB10217	GB47079	Hex-A	FBgn0001186	guards	8.69e-14	1.21e-274	5.45e-284	60	11954	2900	10629	2735			924	2762	790	2532			3.27219	maternal	paternal	0.800305	0.244578
chymotrypsin-1 [Apis mellifera]	XLOC_005314	GB19846	GB50761	CG5255	FBgn0038485	guards	0.00080295	2.25e-15	5.59e-11	2	5296	270	6787	313			80	2746	50	2137			36.7866	maternal	paternal	0.953971	0.0259326
Phosphatase and actin regulator 1 [Acromyrmex echinatior]	XLOC_006262	GB14128	GB53747	CG32264	FBgn0052264	guards	0.0226462	1.32e-15	5.78e-20	6	98	394	142	439			86	44	97	41			0.327563	paternal	maternal	0.223672	0.682836
uncharacterized protein LOC724781 isoform X1 [Apis mellifera]	XLOC_006823	GB18082	GB44225			guards	5.77e-16	3.04e-16	4.14e-21	5	784	108	1079	132			67	72	100	94			1.76645	maternal	N/A	0.885877	0.501502
uncharacterized protein LOC100872970 [Apis florea]	XLOC_006844	GB13496	GB44202			guards	0.0205981	0.0571602	1.47e-10	2	291	276	390	362			108	59	92	73			0.857058	N/A	maternal	0.5163	0.60241
UDP-glucuronosyltransferase 1-3-like [Apis mellifera]	XLOC_006901	GB16747	GB44058	CG17323	FBgn0032713	guards	3.48e-05	4.35e-13	6.21e-20	4	742	203	778	215			63	104	58	102			2.11959	maternal	paternal	0.784314	0.370031
vegetative cell wall protein gp1-like isoform X1 [Apis mellifera]	XLOC_006979	GB17166	GB44100			guards	0.0369738	3.04e-15	1.06e-14	2	5014	1506	5852	1595			568	2275	438	1775			3.90999	maternal	paternal	0.777977	0.198972
DDB1- and CUL4-associated factor 6-like isoform X1 [Apis mellifera]	XLOC_007195	GB12417	GB49590			guards	7.82e-06	3.64e-08	3.39e-41	12	474	246	644	313			104	103	78	91			1.37729	maternal	N/A	0.666667	0.484043
calcium/calmodulin-dependent protein kinase II isoform X3 [Apis mellifera]	XLOC_007218	GB17817	GB49535	CaMKII	FBgn0264607	guards	8.25e-09	3.37e-11	1.16e-22	8	304	77	432	112			56	46	36	56			1.67784	maternal	N/A	0.795676	0.474227
oxidation resistance protein 1-like isoform X2 [Apis mellifera]	XLOC_007348	GB10124	GB46739	mtd	FBgn0013576	guards	3.68e-10	0.0119737	2.26e-07	5	177	65	201	65			92	52	76	46			1.17815	maternal	maternal	0.744094	0.631579
polyribonucleotide nucleotidyltransferase 1, mitochondrial-like isoform X1 [Apis mellifera]	XLOC_007439	GB17887	GB48661	CG11337	FBgn0039846	guards	6.14e-05	1.19e-05	0.00446893	2	139	6	167	9			18	20	14	17			2.05549	maternal	N/A	0.953271	0.463768
leucine-rich repeats and immunoglobulin-like domains protein 3-like [Apis dorsata]	XLOC_007440	GB14609	GB48662			guards	1.1e-07	2.42e-10	0.00894934	2	617	14	983	33			71	167	63	138			3.18263	maternal	paternal	0.971463	0.305239
glucose oxidase [Apis mellifera]	XLOC_007687	GB19418	GB44549			guards	9.64e-29	1.27e-82	5.47e-92	10	27411	9544	30950	11502			4564	9207	3321	6787			2.22576	maternal	paternal	0.73496	0.330206
26S proteasome complex subunit DSS1-like [Apis mellifera]	XLOC_007807	GB13715	GB41330			guards	0.00431423	0.0006775	2.62e-31	8	359	334	362	404			117	79	92	49			0.796826	N/A	maternal	0.494174	0.620178
DNA-directed RNA polymerase III subunit RPC1-like isoform X1 [Apis mellifera]	XLOC_007809	GB11983	GB41332	Ance	FBgn0012037	guards	0.0184684	4.52e-14	2.62e-23	5	688	349	741	278			127	200	86	149			1.83386	maternal	paternal	0.695039	0.379004
zinc finger protein 608-like [Apis mellifera]	XLOC_007893	GB16529	GB45645	sbb	FBgn0010575	guards	0.0226462	0.202641	5.94e-07	3	87	65	49	48			33	24	34	11			0.831505	N/A	maternal	0.546185	0.656863
TGF-beta receptor type-1 [Harpegnathos saltator]	XLOC_008523	GB11689	GB45459			guards	0.00349962	0.19731	1.83e-09	3	89	47	116	106			39	15	29	17			0.842097	N/A	maternal	0.572626	0.68
vanin-like protein 1-like [Apis mellifera]	XLOC_008822	GB18904	GB43310			guards	5.77e-16	3.386e-05	1.41e-14	7	307	177	351	257			254	99	224	83			0.831992	maternal	maternal	0.602564	0.724242
vanin-like protein 1-like isoform X2 [Apis mellifera]	XLOC_008823	GB16732	GB43311			guards	5.68e-17	1.98e-09	1.02e-09	6	333	57	404	89			110	82	126	66			1.35808	maternal	maternal	0.834655	0.614583	Yes	Instar/guard/foragers	0.768265	0.95948	0.845822	0.610407	0.721847	0.635109
chitotriosidase-1-like isoform X1 [Apis mellifera]	XLOC_008918	GB15197	GB42434			guards	3.551e-05	1e-48	5.67e-62	7	11898	5393	15930	7411			2201	4316	1609	3022			2.00394	maternal	paternal	0.684879	0.341765
glutamyl aminopeptidase-like isoform X1 [Apis mellifera]	XLOC_008943	none	GB42426			guards	0.0374663	0.590617	0.00012515	1	210	107	299	168			36	33	49	23			1.07697	maternal	maternal	0.649235	0.602837
uncharacterized protein LOC100577638 isoform X1 [Apis mellifera]	XLOC_010961	GB17190	GB49123	tow	FBgn0035719	guards	2.8e-23	6.08e-27	0.0123031	9	684	12	530	16			116	146	104	130			2.20372	maternal	N/A	0.977456	0.443548
arginine-glutamic acid dipeptide repeats protein-like isoform X7 [Apis mellifera]	XLOC_011060	GB13749	GB54092	Gug	FBgn0010825	guards	0.0255385	0.0891613	1.54e-05	2	88	30	60	27			18	13	13	13			1.32746	maternal	N/A	0.721951	0.54386
probable cytochrome P450 6a14-like [Apis florea]	XLOC_011785	GB15681	GB49887			guards	0.00168753	1.62e-10	1.43e-16	4	153	389	140	484			73	58	96	48			0.408898	paternal	maternal	0.251286	0.614545
ATP-dependent helicase brm [Apis mellifera]	XLOC_012155	GB30507	GB52563	brm	FBgn0000212	guards	1.3e-14	3.23e-08	2.39e-12	6	315	37	293	52			60	34	55	35			1.3957	maternal	maternal	0.87231	0.625
no significant hits	XLOC_012772	none	none			guards	2.8e-13	0.00668998	2.9e-07	3	1300	9	1286	14			180	7	87	3			1.02831	maternal	maternal	0.991184	0.963899
no significant hits	XLOC_013627	GB30491	none			guards	1.81e-17	1.87e-24	5.06e-93	24	1372	620	1799	819			279	309	213	224			1.43303	maternal	N/A	0.687852	0.48
nuclear factor related to kappa-B-binding protein [Apis mellifera]	XLOC_013628	GB30517	GB43163	CG11970	FBgn0027503	guards	3.8e-10	2.04e-10	4.21e-25	7	446	145	590	211			103	103	73	72			1.48428	maternal	N/A	0.744253	0.501425
BAG domain-containing protein Samui-like isoformX2 [Apis mellifera]	XLOC_013972	GB19897	GB54219	stv	FBgn0086708	guards	0.00165035	0.00050062	1.5e-15	4	464	320	455	281			173	174	159	161			1.21467	maternal	N/A	0.604605	0.497751
teneurin-m isoform X2 [Apis mellifera]	XLOC_000365	GB17306	GB48972	Ten-m	FBgn0004449	instars	0.00064328	0.00027007	0.0170585	2	61	2	68	2			48	39	18	28			1.95455	maternal	N/A	0.969925	0.496241
teneurin-m isoform X2 [Apis mellifera]	XLOC_000384	GB12554	GB48972	Ten-m	FBgn0004449	instars	1.13e-06	1.05e-06	0.0128962	4	81	12	85	13			73	61	31	39			1.70479	maternal	N/A	0.86911	0.509804
glucose dehydrogenase [FAD, quinone] isoform 3 [Apis mellifera]	XLOC_000408	GB19832	GB43005			instars	1.86e-25	3.31e-24	4.84e-16	8	818	11	812	10			354	336	459	352			1.82276	maternal	N/A	0.98728	0.541639
64%/1 Kb of this transcript is identical to the sense strand of Apis mellifera hormone receptor-like in 46 (Hr46), which is 100Kb downstream, ecdysteroid response gene, a nuclear hormone receptor genetically linked to ovary size in worker bees	XLOC_000863	none	none			instars	0.00998454	5.82e-13	6.41e-06	11	199	79	175	62			63	101	57	85			1.85184	maternal	paternal	0.726214	0.392157
mitochondrial uncoupling protein 2-like isoformX1 [Apis mellifera]	XLOC_001141	GB10711	GB49259			instars	3.21e-28	2.6e-25	1.76e-11	7	658	39	924	91			450	382	399	293			1.65875	maternal	N/A	0.924065	0.557087
cytosolic carboxypeptidase 1-like isoform X8 [Apis mellifera] GB49290 / mitochondrial uncoupling protein 2-like isoformX1 [Apis mellifera] GB49259	XLOC_001152	GB14208	GB49290 or GB49259, transcript covers both			instars	1.25e-24	3.9e-23	1.1e-07	6	633	36	902	89			360	346	340	267			1.73447	maternal	N/A	0.924699	0.53313
plexin-A4 isoform X3 [Apis mellifera]	XLOC_001186	GB30101	GB55020	PlexA	FBgn0025741	instars	2.75e-05	2.76e-06	0.0455595	4	66	11	67	10			40	51	37	33			1.80579	maternal	N/A	0.863636	0.478261
bromodomain adjacent to zinc finger domain protein 2B isoform X4 [Apis mellifera]	XLOC_001221	GB16601	GB54998	tou	FBgn0033636	instars	3.93e-08	2.36e-06	0.00479843	4	96	4	79	6			70	49	34	22			1.59174	maternal	N/A	0.945946	0.594286
NO SIGNIFICANT HITS	XLOC_001238	GB17506	GB54945			instars	4.12e-10	0.303728	4.06e-06	6	193	60	93	42			67	27	69	39			1.09483	maternal	maternal	0.737113	0.673267
extensin-like [Apis mellifera]	XLOC_001308	GB18185	GB42286	CG9411	FBgn0030569	instars	3.18e-09	1.64e-14	1.29e-08	5	217	6	217	5			89	194	99	205			3.04516	maternal	paternal	0.975281	0.320273
filamin-A-like [Apis mellifera]	XLOC_001786	GB17792	GB51104	jbug	FBgn0028371	instars	2.34e-08	2.13e-07	0.00014695	4	108	6	94	4			74	60	58	44			1.70354	maternal	N/A	0.95283	0.559322
nucleoside diphosphate kinase [Apis mellifera]	XLOC_002082	GB17251	GB55139	awd	FBgn0000150	instars	0.00376054	0.00234523	0.00741331	1	625	3	1029	1			457	305	557	487			1.77677	maternal	N/A	0.997587	0.561462									Yes	0.88	N/A
clavesin-1-like [Apis mellifera]	XLOC_002284	GB13236	GB45148			instars	1.25e-11	3.92e-12	3.24e-15	9	736	421	910	597			811	796	929	945			1.23609	maternal	N/A	0.617868	0.499856
uncharacterized protein LOC408365 isoform X2 [Apis mellifera]	XLOC_002288	GB14037	GB45151	serp	FBgn0260653	instars	8.11e-28	8.31e-26	6.74e-37	11	881	376	1072	427			990	1036	1376	1238			1.38972	maternal	N/A	0.708636	0.509914
uncharacterized protein LOC551323 isoformX1 [Apis mellifera]	XLOC_002289	GB11876	GB45152	verm	FBgn0261341	instars	9.41e-17	1.54e-17	1e-19	6	557	196	662	237			598	561	740	788			1.48185	maternal	N/A	0.737893	0.497953
uncharacterized protein LOC551323 isoformX1 [Apis mellifera]	XLOC_002335	GB11876	GB45152	verm	FBgn0261341	instars	2.4e-16	1.14e-16	6.21e-17	5	501	135	591	165			514	467	615	652			1.56202	maternal	N/A	0.784483	0.502224
uncharacterized protein LOC408337 isoform X2 [Apis mellifera] - 68% Identical to synaptogamin-5-like [Acromyrmex]	XLOC_002716	GB13617	GB52239	btsz	FBgn0266756	instars	0.012454	0.0002209	0.019532	7	143	73	137	79			98	96	57	73			1.35484	maternal	N/A	0.648148	0.478395	Validates maternal in EA, but MiSeq shows maternal in AE_ as well	Instar/guard/foragers	0.997406	0.996251	0.960682	0.996288	0.850643	0.982916
disks large 1 tumor suppressor protein-like isoform X1 [Apis mellifera]	XLOC_002887	GB14011	GB40648	dlg1	FBgn0001624	instars	0.0004491	4.364e-05	0.0202927	2	92	2	104	2			35	48	32	43			2.31104	maternal	N/A	0.98	0.424051
prostaglandin reductase 1-like [Apis mellifera]	XLOC_002957	GB17125	GB49347			instars	0.0172684	0.00524609	0.0270087	1	344	1	488	1			132	232	174	258			2.59507	maternal	paternal	0.997602	0.384422
leucine-rich repeat neuronal protein 1-like [Apis mellifera]	XLOC_002966	GB18676	GB49331	CG5096	FBgn0032235	instars	6.25e-13	1.26e-35	4.24e-13	12	387	107	525	101			239	446	266	468			2.28806	maternal	paternal	0.814286	0.355884
rho GTPase-activating protein 32-like isoform X11 [Apis mellifera]	XLOC_002974	GB18281	GB49373	CdGAPr	FBgn0032821	instars	0.0152332	0.00114972	0.024062	2	29	2	31	2			22	28	15	25			2.28041	maternal	N/A	0.9375	0.411111
TD and POZ domain-containing protein 5-like isoform X3 [Apis mellifera]	XLOC_003002	GB18561	GB49311			instars	0.0004723	0.00155165	0.0182843	2	45	2	52	3			31	24	39	25			1.61667	maternal	N/A	0.95098	0.588235
calmodulin, isoform A [Drosophila melanogaster]	XLOC_003008	GB15633	GB49410	Cam	FBgn0000253	instars	5.88e-08	3.06e-08	8.88e-07	2	795	3	1021	7			450	448	589	544			1.94406	maternal	N/A	0.994524	0.511571	Yes	Instar/guard/foragers	0.997975	0.530777	0.971419	0.546806	0.872698	0.535832
tRNA (adenine(58)-N(1))-methyltransferase catalytic subunit TRMT61A-like [Apis mellifera]	XLOC_003010	GB16646	GB49411	CG14544	FBgn0039407	instars	0.00054908	4.26e-05	0.00126839	2	69	2	76	4			58	61	33	62			2.25821	maternal	N/A	0.960265	0.425234
voltage-dependent anion-selective channel [Apis mellifera]	XLOC_003021	GB12113	GB49313	porin	FBgn0004363	instars	0.00436947	0.00193787	0.00620926	1	758	2	937	2			432	473	563	592			2.06548	maternal	N/A	0.997646	0.48301
glyoxylate reductase/hydroxypyruvate reductase-like [Apis mellifera]	XLOC_003022	GB14698	GB49312	CG9331	FBgn0032889	instars	2.62e-12	7.15e-18	3.03e-09	5	548	5	779	5			145	371	169	464			3.63187	maternal	paternal	0.992521	0.273281
integrin alpha-PS1 isoform X2 [Apis mellifera]	XLOC_003034	GB16257	GB49298	mew	FBgn0004456	instars	0.00020633	0.00014737	0.00319557	2	67	2	86	3			46	45	52	44			1.84778	maternal	N/A	0.968354	0.524064	Yes	Instar/guard/foragers	0.995292	0.601763	0.966543	0.587778	0.851478	0.589932
zinc finger CCCH domain-containing protein 13-like [Apis mellifera]	XLOC_003037	GB15034	GB49296	CG7358	FBgn0030974	instars	0.00124992	0.00022212	0.017607	2	58	2	61	2			40	35	18	35			2.13513	maternal	N/A	0.96748	0.453125
chromodomain-helicase-DNA-binding protein 7-like [Apis mellifera]	XLOC_003042	GB17138	GB51962	kis	FBgn0266557	instars	3.12e-05	5.46e-06	0.0386767	3	102	3	48	3			38	46	20	19			2.03912	maternal	N/A	0.961538	0.471545
mitochondrial ribonuclease P protein 1 homolog [Apis mellifera]	XLOC_003043	GB11652	GB51963	CG5190	FBgn0034351	instars	3.3e-06	1.16e-06	0.00147462	3	230	101	306	131			205	218	246	236			1.40048	maternal	N/A	0.697917	0.498343
ankyrin repeat domain-containing protein 6-like isoform X2 [Apis mellifera]	XLOC_003047	GB16570	GB51967	dgo	FBgn0086898	instars	2.21e-08	3.8e-13	0.00025288	5	160	5	202	5			37	115	64	86			2.90972	maternal	paternal	0.973118	0.334437	Validates maternal in EA, but MiSeq shows maternal in AE_ as well		0.998866		0.996054	0.998448	0.884126	0.964409
protein trachealess-like isoform X7 [Apis mellifera]	XLOC_003049	GB30139	GB52114	trh	FBgn0262139	instars	2.14e-12	2.43e-15	0.00056698	7	201	7	199	7			64	79	64	89			2.2343	maternal	N/A	0.966184	0.432432
60S ribosomal protein L36 isoform X1 [Apis mellifera]	XLOC_003060	GB18771	GB52116	RpL36	FBgn0002579	instars	0.00257547	0.00129703	0.00475182	1	1024	2	1434	3			547	567	729	689			1.9803	maternal	N/A	0.99797	0.503949
phosphatidylinositol-glycan biosynthesis class W protein-like [Apis mellifera]	XLOC_003272	GB20085	GB40102	CG9870	FBgn0031422	instars	3.06e-08	5.11e-16	5.45e-05	6	299	129	467	158			231	314	291	372			1.68344	maternal	N/A	0.727445	0.432119
cytochrome P450 9e2 [Apis mellifera]	XLOC_003794	GB19967	GB43728			instars	8.66e-11	5.63e-06	0.00026249	4	129	24	135	17			79	49	153	84			1.36179	maternal	maternal	0.865574	0.635616	No, though wrong tissue	guard/foragers			0.242883	0.809241	0.251644	0.79957
carboxypeptidase B-like [Apis mellifera]	XLOC_003808	GB13658	GB43739	CG8562	FBgn0035779	instars	2.34e-15	1.03e-26	1.15e-20	5	1150	355	1811	574			949	1466	1306	2039			1.94431	maternal	paternal	0.761183	0.391493
large neutral amino acids transporter small subunit 1-like isoform X2 [Apis mellifera]	XLOC_004379	GB19966	GB49475	CG1607	FBgn0039844	instars	8.16e-05	2.01e-05	0.00308063	2	175	2	127	2			54	86	69	54			2.11026	maternal	N/A	0.986928	0.467681
uncharacterized protein LOC552558 [Apis mellifera]	XLOC_004436	GB10057	GB50566	Osi8	FBgn0037415	instars	0.0104644	3.11e-13	4.02e-08	4	197	78	108	74			89	294	123	391			2.82384	maternal	paternal	0.667396	0.236343
uncharacterized protein LOC725823 [Apis mellifera]	XLOC_004437	GB19626	GB50567	Osi9	FBgn0037416	instars	0.0127611	0.0149455	0.0241242	1	126	44	211	23			31	25	52	43			1.51757	maternal	N/A	0.834158	0.549669
myophilin-like [apis mellifera]	XLOC_004531	GB19501	GB50123	CG5023	FBgn0038774	instars	4.96e-08	4.99e-13	0.00619593	3	505	133	602	121			235	316	114	223			2.06956	maternal	paternal	0.813373	0.393018
chymotrypsin inhibitor-like isoform X1 [Apis mellifera]	XLOC_004537	GB11140	GB50116	CG33259	FBgn0036495	instars	1.71e-07	1.28e-07	1.51e-09	3	150	144	215	211			130	24	138	29			0.607198	N/A	maternal	0.506944	0.834891
myophilin-like [apis mellifera]	XLOC_004542	GB14851	GB50123	CG5023	FBgn0038774	instars	8.25e-13	7.37e-20	0.0470786	5	576	135	674	123			262	355	146	248			2.054	maternal	N/A	0.828912	0.403561
glycerol-3-phosphate acyltransferase 1, mitochondrial-like isoform X4 [Apis mellifera]	XLOC_004546	GB11240	GB50105	mino	FBgn0027579	instars	9.97e-09	1.27e-08	0.00049429	3	195	18	176	28			115	110	108	96			1.71155	maternal	N/A	0.889688	0.519814
CDGSH iron-sulfur domain-containing protein 2 homolog isoform X2 [Apis mellifera]	XLOC_004645	GB18874	GB41198	Cisd2	FBgn0062442	instars	0.0310059	0.0105951	0.0424804	1	108	1	192	1			69	91	78	113			2.37194	maternal	N/A	0.993377	0.418803
sideroflexin-2-like [Apis mellifera]	XLOC_004867	GB13350	GB46201	CG6812	FBgn0036843	instars	0.0122081	0.00127367	0.0146127	2	45	11	42	10			30	40	42	44			1.74537	maternal	N/A	0.805556	0.461538
uncharacterized protein LOC724126 [Apis mellifera]	XLOC_005094	GB17163	GB54315			instars	0.00124992	2.39e-09	9.3e-07	7	38	65	60	69			188	62	150	56			0.569884	N/A	maternal	0.422414	0.741228
chymotrypsin-1 [Apis mellifera]	XLOC_005314	GB19846	GB50761	CG5255	FBgn0038485	instars	0.0272375	2.42e-13	7.86e-06	2	1738	63	3216	94			26	1509	24	1446			58.2538	maternal	paternal	0.969282	0.0166389
formin-binding protein 1 homolog isoform X8 [Apis mellifera]	XLOC_005951	GB18130	GB49087	Cip4	FBgn0035533	instars	4.05e-07	5.03e-08	0.00373267	4	102	4	99	4			48	45	37	49			2.02527	maternal	N/A	0.961722	0.47486
heat shock protein cognate 3 precursor [Apis mellifera]	XLOC_005959	GB15016	GB49117	Hsc70-3	FBgn0001218	instars	0.00242806	0.00114123	0.0042658	1	1402	1	1539	4			731	772	722	772			2.05913	maternal	N/A	0.998303	0.484818
cell wall protein AWA1-like isoformX2 [Apis mellifera]	XLOC_006645	GB16310	GB49076	CG8671	FBgn0032938	instars	4.43e-07	2.33e-09	0.00170629	5	90	5	92	5			34	51	46	55			2.20391	maternal	N/A	0.947917	0.430108
UDP-glucuronosyltransferase 1-3-like [Apis mellifera]	XLOC_006901	GB16747	GB44058	CG17323	FBgn0032713	instars	0.00164674	2.95e-12	0.00045665	5	355	181	501	280			329	431	330	439			1.50803	maternal	N/A	0.649962	0.431001
glutamate receptor ionotropic, kainate 2-like isoform X6 [Apis dorsata]	XLOC_007161	GB17657	GB49568			instars	5.7e-17	8.27e-18	0.00060918	7	358	49	407	36			91	113	87	68			1.81517	maternal	N/A	0.9	0.495822
sestrin-1-like isoformX1 [Apis mellifera]	XLOC_007168	GB12961	GB49567	Sesn	FBgn0034897	instars	1.97e-17	1.77e-19	3.43e-06	7	404	7	525	8			175	153	75	145			2.15717	maternal	N/A	0.98411	0.456204
polyribonucleotide nucleotidyltransferase 1, mitochondrial-like isoform X1 [Apis mellifera]	XLOC_007439	GB17887	GB48661	CG11337	FBgn0039846	instars	1.84e-08	2.06e-09	5.4e-07	3	337	3	460	3			215	211	202	283			2.16833	maternal	N/A	0.992528	0.457739
putative numt - nuclear encoded mitochondrial sequence	XLOC_008336	none	none			instars	2.75e-05	0.0116202	0.0169736	1	7122	13	6139	11			7001	52	6562	72			1.00732	maternal	maternal	0.998193	0.99094
glutamyl aminopeptidase-like isoform X1 [Apis mellifera]	XLOC_008943	none	GB42426			instars	0.0178291	0.086238	0.0167038	1	154	65	237	102			73	59	97	66			1.21595	maternal	N/A	0.700717	0.576271
uncharacterized protein LOC725439 isoform 1 [Apis mellifera]	XLOC_009397	GB11814	GB54508			instars	2.36e-05	1.97e-12	1.13e-14	6	140	219	221	284			160	54	150	50			0.557997	N/A	maternal	0.417824	0.748792
28S ribosomal protein S22, mitochondrial [Apis mellifera]	XLOC_009603	GB19994	GB41770	mRpS22	FBgn0039555	instars	5.59e-15	1.17e-14	8.83e-10	5	259	14	323	13			188	164	178	168			1.82255	maternal	N/A	0.955665	0.524355
28S ribosomal protein S22, mitochondrial [Apis mellifera]	XLOC_009619	GB13769	GB41770	mRpS22	FBgn0039555	instars	4.54e-05	5.34e-05	0.00155308	2	95	2	136	3			68	58	73	58			1.78408	maternal	N/A	0.978814	0.548638
long-chain-fatty-acid--CoA ligase 3-like isoformX1 [Apis mellifera]	XLOC_009992	GB16184	GB42732	Acsl	FBgn0263120	instars	5.21e-10	5.42e-10	1.92e-07	3	435	4	492	5			278	210	235	236			1.85142	maternal	N/A	0.990385	0.534932
long-chain-fatty-acid--CoA ligase 3-like isoformX1 [Apis mellifera]	XLOC_009999	GB16184	GB42732	Acsl	FBgn0263120	instars	1.02e-06	6.41e-07	2.597e-05	2	391	3	434	4			243	194	205	219			1.90571	maternal	N/A	0.991587	0.520325
microtubule-associated protein futsch [Apis mellifera]	XLOC_010003	GB15980	GB42804			instars	0.00124992	2.83e-16	0.0009019	10	151	45	127	34			81	133	76	146			2.16254	maternal	paternal	0.778711	0.360092
heterogeneous nuclear ribonucleoprotein K isoform X1 [Apis mellifera]	XLOC_010116	GB17627	GB42879	bl	FBgn0267791	instars	0.0118824	1.28e-12	1.58e-08	8	350	254	532	293			353	455	460	565			1.39158	maternal	N/A	0.617215	0.443535
beta-hexosaminidase subunit beta-like [Apis mellifera]	XLOC_010127	GB14634	GB42616			instars	0.00153347	6.54e-18	5.46e-17	7	588	310	726	452			408	548	889	1195			1.48355	maternal	N/A	0.632948	0.426645
cytochrome b5-like isoform 1 [Apis mellifera]	XLOC_010133	GB14813	GB42608			instars	0.00124992	1.87e-10	8.88e-07	3	217	90	340	122			151	268	276	406			1.86762	maternal	paternal	0.724317	0.387829
sortilin-related receptor [Apis mellifera]	XLOC_010281	GB16556	GB53341			instars	0.00391229	0.0361079	7.56e-05	5	197	132	218	143			137	111	116	124			1.16011	maternal	N/A	0.601449	0.518443
myotubularin-related protein 2 isoformX1 [Apis mellifera]	XLOC_010919	GB18011	GB49124	mtm	FBgn0025742	instars	3.91e-05	1.63e-05	0.00142054	2	161	2	201	2			85	89	80	79			1.99613	maternal	N/A	0.989071	0.495495
nose resistant to fluoxetine protein 6-like isoform X3 [Apis mellifera]	XLOC_010920	GB11812	GB49078			instars	6.89e-16	7.5e-18	4.47e-07	6	505	6	574	6			149	188	142	173			2.21591	maternal	N/A	0.989001	0.446319
deoxynucleotidyltransferase terminal-interacting protein 2-like [Apis mellifera]	XLOC_010959 (same SNPs as XLOC_010963)		GB49119	CG1142	FBgn0037504	instars	8.36e-13	4.52e-13	1.43e-10	4	428	5	693	5			337	338	392	354			1.93201	maternal	N/A	0.991158	0.513019	Yes	Instar/guard/foragers	0.99721	0.483492	0.997998	0.489064	0.920036	0.504052
uncharacterized protein LOC100577638 isoform X1 [Apis mellifera]	XLOC_010961	GB17190	GB49123	tow	FBgn0035719	instars	7.85e-22	7.37e-20	4.43e-05	9	428	9	354	10			125	100	133	111			1.77471	maternal	N/A	0.97628	0.550107
raf homolog serine/threonine-protein kinase phl [Apis mellifera]	XLOC_010962	GB16508	GB49120	phl	FBgn0003079	instars	0.00049147	5.22e-05	0.0331801	3	44	3	47	3			28	27	18	27			2.03944	maternal	N/A	0.938144	0.46
estradiol 17-beta-dehydrogenase 8-like [Apis mellifera]	XLOC_010963 (same SNPs as XLOC_010959)		GB49079	CG3603	FBgn0029648	instars	8.36e-13	4.52e-13	1.43e-10	4	428	5	693	5			337	338	392	354			1.93201	maternal	N/A	0.991158	0.513019
glutathione S-transferase 1 [Apis mellifera]	XLOC_011141	GB15512	GB49614			instars	0.00088334	1.07e-05	0.00210672	2	96	2	126	2			33	76	50	105			3.12443	maternal	paternal	0.982301	0.314394
probable ATP-dependent RNA helicase pitchoune [Apis mellifera]	XLOC_011143	GB14226	GB49514	pit	FBgn0266581	instars	0.0371488	0.0194873	0.0465087	1	68	1	104	1			54	46	69	76			1.96897	maternal	N/A	0.988506	0.502041
elongation of very long chain fatty acids protein AAEL008004-like isoform X1 [Apis mellifera]	XLOC_011855	GB19038	GB54302	CG5278	FBgn0038986	instars	0.00427945	0.00235279	2.36e-06	8	122	70	113	69			127	160	148	114			1.2544	maternal	N/A	0.628342	0.500911
ATP-dependent helicase brm [Apis mellifera]	XLOC_012155	GB30507	GB52563	brm	FBgn0000212	instars	4.72e-23	6.96e-23	1.24e-11	8	434	48	410	43			291	291	222	209			1.78247	maternal	N/A	0.902674	0.506417
uncharacterized protein LOC724481 [Apis mellifera]	XLOC_012212	GB19666	GB44222	CG1674	FBgn0039897	instars	7.96e-08	3.09e-08	0.00013165	4	101	4	122	4			69	54	52	68			1.93871	maternal	N/A	0.965368	0.497942
lysosomal alpha-mannosidase-like [Apis mellifera]	XLOC_013195	GB13626	GB44223	LM408	FBgn0027611	instars	2.04e-12	4.56e-13	1.91e-09	3	1219	5	1495	9			445	494	660	669			2.04196	maternal	N/A	0.994868	0.487213
uncharacterized protein LOC727172, partial [Apis mellifera]	XLOC_013863	GB19337	GB41275			instars	0.0412593	0.0258559	0.0433707	1	49	1	83	1			60	41	63	66			1.84201	maternal	N/A	0.985075	0.534783
BAG domain-containing protein Samui-like isoformX2 [Apis mellifera]	XLOC_013972	GB19897	GB54219	stv	FBgn0086708	instars	0.00828691	0.221969	0.00057799	4	168	91	125	103			93	85	87	71			1.12307	maternal	N/A	0.601643	0.535714
transitional endoplasmic reticulum ATPase TER94 [Apis mellifera]	XLOC_014594	GB20017	GB50274	TER94	FBgn0261014	instars	0.03082	0.00782144	0.0373128	1	110	2	126	1			51	68	62	115			2.58659	maternal	paternal	0.987448	0.381757
