# Supplementary material for: A Search for Parent-of-Origin Effects on Honey Bee Gene Expression
Source: G3 (Bethesda). 2015 Jun 5;5(8):1657–62. doi: 10.1534/g3.115.017814 (PMC4528322; doi:10.1534/g3.115.017814)
Supplement: Supporting Information [file supp_g3.115.017814_TableS4.xlsx]

## Sheet: Sheet4
Chr	Position	XLOC_ID	GB ID	imprinting	# SNPs	Gene ID	chisq	p-value
Group4.11	61450	XLOC_006677	GB18284-RA	maternal	40	gnl|Amel_4.0|Group4.11	12	P<0.001
Group5.27	55028	XLOC_007729	GB16410-RA	maternal	4	gnl|Amel_4.0|Group5.27	11.8421	P<0.001
GroupUn.700	10163	XLOC_013628	GB30517-RA	maternal	4	gnl|Amel_4.0|GroupUn.700	13	P<0.001
Group7.28	111322	XLOC_008822	GB18904-RA	maternal	12	gnl|Amel_4.0|Group7.28	8.90909	P<0.005
Group1.47	35382	XLOC_000730	GB12036-RA	maternal	14	gnl|Amel_4.0|Group1.47	7.52941	P<0.01
Group1.71	9886	XLOC_001141	GB10711-RA	maternal	7	gnl|Amel_4.0|Group1.71	7.36364	P<0.01
Group2.35	819602	XLOC_005625	GB16377-RA	maternal	16	gnl|Amel_4.0|Group2.35	7.2	P<0.01
Group5.26	125176	XLOC_007702	GB14258-RA	maternal	12	gnl|Amel_4.0|Group5.26	6.76	P<0.01
Group1.3	52838	XLOC_000456	GB12819-RA	maternal	3	gnl|Amel_4.0|Group1.3	5.26087	P<0.05
Group1.47	35364	XLOC_000730	GB12036-RA	maternal	14	gnl|Amel_4.0|Group1.47	5.76471	P<0.05
Group1.53	288499	XLOC_000781	GB10670-RA	maternal	4	gnl|Amel_4.0|Group1.53	5.53846	P<0.05
Group1.72	28197	XLOC_001179	GB10481-RA	maternal	10	gnl|Amel_4.0|Group1.72	5.4	P<0.05
Group1.75	283641	XLOC_001230	GB17506-RA	maternal	7	gnl|Amel_4.0|Group1.75	4.76471	P<0.05
Group11.1	400198	XLOC_002013	GB10378-RA	maternal	6	gnl|Amel_4.0|Group11.1	4	P<0.05
Group11.31	2027639	XLOC_002336	GB13716-RA	maternal	10	gnl|Amel_4.0|Group11.31	6.23077	P<0.05
Group11.31	2027696	XLOC_002336	GB13716-RA	maternal	10	gnl|Amel_4.0|Group11.31	4.76471	P<0.05
Group12.17	63996	XLOC_002859	GB13880-RA	maternal	4	gnl|Amel_4.0|Group12.17	4.57143	P<0.05
Group12.26	448561	XLOC_003037	GB15034-RA	maternal	4	gnl|Amel_4.0|Group12.26	5.7619	P<0.05
Group15.34	152251	XLOC_004735	GB15745-RA	paternal	7	gnl|Amel_4.0|Group15.34	4.57143	P<0.05
Group16.19	673996	XLOC_004986	GB13308-RA	maternal	13	gnl|Amel_4.0|Group16.19	4.5	P<0.05
Group2.12	67154	XLOC_005229	GB16203-RA	maternal	12	gnl|Amel_4.0|Group2.12	6.54545	P<0.05
Group2.30	1167103	XLOC_005424	GB12011-RA	maternal	4	gnl|Amel_4.0|Group2.30	5.4	P<0.05
Group2.30	1167106	XLOC_005424	GB12011-RA	maternal	4	gnl|Amel_4.0|Group2.30	5.4	P<0.05
Group2.35	820163	XLOC_005625	GB16377-RA	maternal	16	gnl|Amel_4.0|Group2.35	4.76471	P<0.05
Group2.43	358680	XLOC_005859	GB17035-RA	paternal	7	gnl|Amel_4.0|Group2.43	4.57143	P<0.05
Group2.43	358736	XLOC_005859	GB17035-RA	paternal	7	gnl|Amel_4.0|Group2.43	5.55556	P<0.05
Group4.11	61669	XLOC_006677	GB18284-RA	maternal	40	gnl|Amel_4.0|Group4.11	5.4	P<0.05
Group6.35	688717	XLOC_008331	GB12816-RA	maternal	10	gnl|Amel_4.0|Group6.35	4.26316	P<0.05
Group6.51	81540	XLOC_008523	GB11689-RA	maternal	4	gnl|Amel_4.0|Group6.51	5	P<0.05
Group7.28	131275	XLOC_008823	GB16732-RA	maternal	9	gnl|Amel_4.0|Group7.28	4.76471	P<0.05
Group7.29	364575	XLOC_008840	GB16339-RA	maternal	8	gnl|Amel_4.0|Group7.29	5	P<0.05
GroupUn.381	12590	XLOC_012155	GB30507-RA	maternal	7	gnl|Amel_4.0|GroupUn.381	4.26316	P<0.05
GroupUn.418	12930	XLOC_012357	GB16968-RA	maternal	2	gnl|Amel_4.0|GroupUn.418	6	P<0.05
GroupUn.4763	3009	XLOC_012641	none	maternal	4	gnl|Amel_4.0|GroupUn.4763	5.55556	P<0.05
GroupUn.700	10620	XLOC_013628	GB30517-RA	maternal	4	gnl|Amel_4.0|GroupUn.700	5.55556	P<0.05
GroupUn.8235	730	XLOC_014110	none	maternal	1	gnl|Amel_4.0|GroupUn.8235	4	P<0.05
GroupUn.8239	228	XLOC_014111	none	maternal	1	gnl|Amel_4.0|GroupUn.8239	4.57143	P<0.05
Group1.1	825498	XLOC_000032	GB19457-RA	maternal	1	gnl|Amel_4.0|Group1.1	0.0588235
Group1.22	116450	XLOC_000318	GB17172-RA	maternal	2	gnl|Amel_4.0|Group1.22	0.333333
Group1.24	28895	XLOC_000383	GB15378-RA	maternal	2	gnl|Amel_4.0|Group1.24	0.222222
Group1.24	32791	XLOC_000383	GB15378-RA	maternal	2	gnl|Amel_4.0|Group1.24	0
Group1.24	853976	XLOC_000386	GB16461-RA	maternal	1	gnl|Amel_4.0|Group1.24	0.529412
Group1.24	1112851	XLOC_000391	GB13621-RA	maternal	3	gnl|Amel_4.0|Group1.24	0
Group1.24	1113154	XLOC_000391	GB13621-RA	maternal	3	gnl|Amel_4.0|Group1.24	0.25
Group1.24	1113714	XLOC_000391	GB13621-RA	maternal	3	gnl|Amel_4.0|Group1.24	0.529412
Group1.25	30321	XLOC_000408	GB19832-RA	maternal	8	gnl|Amel_4.0|Group1.25	0.2
Group1.25	30347	XLOC_000408	GB19832-RA	maternal	8	gnl|Amel_4.0|Group1.25	0.0434783
Group1.25	30637	XLOC_000408	GB19832-RA	maternal	8	gnl|Amel_4.0|Group1.25	0.0588235
Group1.25	30736	XLOC_000408	GB19832-RA	maternal	8	gnl|Amel_4.0|Group1.25	0.0588235
Group1.25	30751	XLOC_000408	GB19832-RA	maternal	8	gnl|Amel_4.0|Group1.25	1.66667
Group1.25	30834	XLOC_000408	GB19832-RA	maternal	8	gnl|Amel_4.0|Group1.25	0
Group1.25	31082	XLOC_000408	GB19832-RA	maternal	8	gnl|Amel_4.0|Group1.25	0.473684
Group1.25	31127	XLOC_000408	GB19832-RA	maternal	8	gnl|Amel_4.0|Group1.25	1.66667
Group1.27	171423	XLOC_000427	GB19656-RA	maternal	1	gnl|Amel_4.0|Group1.27	0.666667
Group1.27	171423	XLOC_000427	GB19656-RA	maternal	1
Group1.3	52910	XLOC_000456	GB12819-RA	maternal	3	gnl|Amel_4.0|Group1.3	0.25
Group1.3	53096	XLOC_000456	GB12819-RA	maternal	3	gnl|Amel_4.0|Group1.3	0.133333
Group1.34	38129	XLOC_000525	GB15475-RA	maternal	4	gnl|Amel_4.0|Group1.34	0.0588235
Group1.34	38617	XLOC_000525	GB15475-RA	maternal	4
Group1.34	39205	XLOC_000525	GB15475-RA	maternal	4	gnl|Amel_4.0|Group1.34	2.25
Group1.34	39331	XLOC_000525	GB15475-RA	maternal	4	gnl|Amel_4.0|Group1.34	0.666667
Group1.38	9000	XLOC_000585	GB10045-RA	maternal	1	gnl|Amel_4.0|Group1.38	1.47059
Group1.38	9000	XLOC_000604	GB17544-RA	maternal	1
Group1.40	152127	XLOC_000660	GB19230-RA	paternal	2	gnl|Amel_4.0|Group1.40	0.0434783
Group1.40	152478	XLOC_000660	GB19230-RA	paternal	2	gnl|Amel_4.0|Group1.40	0.428571
Group1.40	353683	XLOC_000654	GB16342-RA	paternal	2	gnl|Amel_4.0|Group1.40	1.33333
Group1.40	354007	XLOC_000654	GB16342-RA	paternal	2	gnl|Amel_4.0|Group1.40	0.111111
Group1.41	48185	XLOC_000685	GB13322-RA	maternal	2	gnl|Amel_4.0|Group1.41	0.36
Group1.44	73323	XLOC_000718	GB11763-RA	maternal	1	gnl|Amel_4.0|Group1.44	0
Group1.47	19191	XLOC_000724	GB13688-RA	maternal	8	gnl|Amel_4.0|Group1.47	2.66667
Group1.47	19191	XLOC_000728	GB16100-RA	maternal	8
Group1.47	26664	XLOC_000724	GB13688-RA	maternal	8	gnl|Amel_4.0|Group1.47	0.0434783
Group1.47	26664	XLOC_000728	GB16100-RA	maternal	8
Group1.47	26679	XLOC_000724	GB13688-RA	maternal	8	gnl|Amel_4.0|Group1.47	0.04
Group1.47	26679	XLOC_000728	GB16100-RA	maternal	8
Group1.47	27487	XLOC_000724	GB13688-RA	maternal	8	gnl|Amel_4.0|Group1.47	0.8
Group1.47	27487	XLOC_000728	GB16100-RA	maternal	8
Group1.47	27548	XLOC_000724	GB13688-RA	maternal	8	gnl|Amel_4.0|Group1.47	0.037037
Group1.47	27548	XLOC_000728	GB16100-RA	maternal	8
Group1.47	27894	XLOC_000724	GB13688-RA	maternal	8	gnl|Amel_4.0|Group1.47	2.28571
Group1.47	27894	XLOC_000728	GB16100-RA	maternal	8
Group1.47	28179	XLOC_000724	GB13688-RA	maternal	8	gnl|Amel_4.0|Group1.47	0.25
Group1.47	28179	XLOC_000728	GB16100-RA	maternal	8
Group1.47	28360	XLOC_000724	GB13688-RA	maternal	8	gnl|Amel_4.0|Group1.47	1
Group1.47	28360	XLOC_000728	GB16100-RA	maternal	8
Group1.47	35873	XLOC_000730	GB12036-RA	maternal	14	gnl|Amel_4.0|Group1.47	1.47059
Group1.47	36728	XLOC_000730	GB12036-RA	maternal	14	gnl|Amel_4.0|Group1.47	0.4
Group1.47	36782	XLOC_000730	GB12036-RA	maternal	14	gnl|Amel_4.0|Group1.47	0.333333
Group1.47	40635	XLOC_000730	GB12036-RA	maternal	14	gnl|Amel_4.0|Group1.47	0.4
Group1.47	47208	XLOC_000730	GB12036-RA	maternal	14	gnl|Amel_4.0|Group1.47	2.13043
Group1.53	49898	XLOC_000771	GB11733-RA	maternal	2
Group1.53	288657	XLOC_000781	GB10670-RA	maternal	4	gnl|Amel_4.0|Group1.53	0.04
Group1.53	288713	XLOC_000781	GB10670-RA	maternal	4	gnl|Amel_4.0|Group1.53	2.13043
Group1.53	288913	XLOC_000781	GB10670-RA	maternal	4	gnl|Amel_4.0|Group1.53	0.290323
Group1.7	244453	XLOC_001129	none	maternal	3	gnl|Amel_4.0|Group1.7	0.142857
Group1.7	244534	XLOC_001129	none	maternal	3	gnl|Amel_4.0|Group1.7	1
Group1.7	244538	XLOC_001129	none	maternal	3	gnl|Amel_4.0|Group1.7	1
Group1.71	15775	XLOC_001141	GB10711-RA	maternal	7	gnl|Amel_4.0|Group1.71	1
Group1.71	15775	XLOC_001152	GB14208-RA	maternal	6
Group1.71	16498	XLOC_001141	GB10711-RA	maternal	7	gnl|Amel_4.0|Group1.71	2.77778
Group1.71	16498	XLOC_001152	GB14208-RA	maternal	6
Group1.71	16909	XLOC_001141	GB10711-RA	maternal	7	gnl|Amel_4.0|Group1.71	0.0588235
Group1.71	16909	XLOC_001152	GB14208-RA	maternal	6
Group1.71	16913	XLOC_001141	GB10711-RA	maternal	7	gnl|Amel_4.0|Group1.71	0.529412
Group1.71	16913	XLOC_001152	GB14208-RA	maternal	6
Group1.71	17137	XLOC_001141	GB10711-RA	maternal	7	gnl|Amel_4.0|Group1.71	0.529412
Group1.71	17137	XLOC_001152	GB14208-RA	maternal	6
Group1.71	17439	XLOC_001141	GB10711-RA	maternal	7
Group1.71	17439	XLOC_001152	GB14208-RA	maternal	6
Group1.72	25310	XLOC_001179	GB10481-RA	maternal	10	gnl|Amel_4.0|Group1.72	0.692308
Group1.72	28060	XLOC_001179	GB10481-RA	maternal	10	gnl|Amel_4.0|Group1.72	0.0666667
Group1.72	28772	XLOC_001179	GB10481-RA	maternal	10	gnl|Amel_4.0|Group1.72	1
Group1.72	29698	XLOC_001179	GB10481-RA	maternal	10	gnl|Amel_4.0|Group1.72	0
Group1.73	52796	XLOC_001209	GB12624-RA	maternal	2	gnl|Amel_4.0|Group1.73	0.0909091
Group1.74	114629	XLOC_001221	GB16601-RA	maternal	5	gnl|Amel_4.0|Group1.74	2.7931
Group1.74	115145	XLOC_001221	GB16601-RA	maternal	8	gnl|Amel_4.0|Group1.74	0.111111
Group1.74	115145	XLOC_001221	GB16601-RA	maternal	5
Group1.74	115166	XLOC_001221	GB16601-RA	maternal	8	gnl|Amel_4.0|Group1.74	0.4
Group1.74	115166	XLOC_001221	GB16601-RA	maternal	5
Group1.74	115226	XLOC_001221	GB16601-RA	maternal	8	gnl|Amel_4.0|Group1.74	0.25
Group1.74	115226	XLOC_001221	GB16601-RA	maternal	5
Group1.74	115563	XLOC_001221	GB16601-RA	maternal	8	gnl|Amel_4.0|Group1.74	0.0666667
Group1.74	115563	XLOC_001221	GB16601-RA	maternal	5
Group1.74	285031	XLOC_001214	GB20094-RA	maternal	1	gnl|Amel_4.0|Group1.74	0.047619
Group1.74	321806	XLOC_001215	GB13303-RA	maternal	4	gnl|Amel_4.0|Group1.74	0
Group1.74	322554	XLOC_001215	GB13303-RA	maternal	4	gnl|Amel_4.0|Group1.74	1.96
Group1.75	283044	XLOC_001230	GB17506-RA	maternal	7	gnl|Amel_4.0|Group1.75	2.25
Group1.75	283173	XLOC_001230	GB17506-RA	maternal	7	gnl|Amel_4.0|Group1.75	0
Group1.75	283611	XLOC_001230	GB17506-RA	maternal	7	gnl|Amel_4.0|Group1.75	0
Group1.75	284574	XLOC_001230	GB17506-RA	maternal	7	gnl|Amel_4.0|Group1.75	2.77778
Group1.75	284731	XLOC_001230	GB17506-RA	maternal	7	gnl|Amel_4.0|Group1.75	1
Group1.75	285653	XLOC_001230	GB17506-RA	maternal	7
Group1.78	313974	XLOC_001270	GB19835-RA	maternal	1	gnl|Amel_4.0|Group1.78	0.111111
Group10.13	52033	XLOC_001379	none	maternal	1	gnl|Amel_4.0|Group10.13	0
Group10.33	61492	XLOC_001671	GB13400-RA	paternal	1	gnl|Amel_4.0|Group10.33	2.90909
Group10.35	93560	XLOC_001686	none	maternal	2	gnl|Amel_4.0|Group10.35	0.428571
Group10.37	107946	XLOC_001786	GB17792-RA	maternal	4	gnl|Amel_4.0|Group10.37	0.428571
Group10.37	107967	XLOC_001786	GB17792-RA	maternal	4	gnl|Amel_4.0|Group10.37	0.181818
Group10.37	109904	XLOC_001786	GB17792-RA	maternal	4	gnl|Amel_4.0|Group10.37	1
Group10.37	110084	XLOC_001786	GB17792-RA	maternal	4	gnl|Amel_4.0|Group10.37	0.0526316
Group10.39	316234	XLOC_001898	GB11723-RA	maternal	1	gnl|Amel_4.0|Group10.39	1
Group11.1	400799	XLOC_002013	GB10378-RA	maternal	6	gnl|Amel_4.0|Group11.1	2.77778
Group11.1	401960	XLOC_002013	GB10378-RA	maternal	6	gnl|Amel_4.0|Group11.1	3.24
Group11.11	35909	XLOC_002034	GB15784-RA	maternal	1	gnl|Amel_4.0|Group11.11	1.47059
Group11.13	82353	XLOC_002061	GB11792-RA	maternal	1	gnl|Amel_4.0|Group11.13	0.285714
Group11.14	209714	XLOC_002082	GB17251-RA	maternal	1	gnl|Amel_4.0|Group11.14	0.0666667
Group11.14	209714	XLOC_002082	GB17251-RA	maternal	1
Group11.31	383437	XLOC_002302	GB15846-RA	maternal	2
Group11.31	1987745	XLOC_002288	GB14037-RA	maternal	15
Group11.31	1987746	XLOC_002288	GB14037-RA	maternal	15
Group11.31	1989648	XLOC_002288	GB14037-RA	maternal	15	gnl|Amel_4.0|Group11.31	1
Group11.31	1989900	XLOC_002288	GB14037-RA	maternal	15	gnl|Amel_4.0|Group11.31	0.6
Group11.31	1990295	XLOC_002288	GB14037-RA	maternal	15	gnl|Amel_4.0|Group11.31	0
Group11.31	1990402	XLOC_002288	GB14037-RA	maternal	15	gnl|Amel_4.0|Group11.31	0.6
Group11.31	1990767	XLOC_002288	GB14037-RA	maternal	15	gnl|Amel_4.0|Group11.31	1.33333
Group11.31	1990911	XLOC_002288	GB14037-RA	maternal	15	gnl|Amel_4.0|Group11.31	2
Group11.31	1990917	XLOC_002288	GB14037-RA	maternal	15	gnl|Amel_4.0|Group11.31	1
Group11.31	1990935	XLOC_002288	GB14037-RA	maternal	15	gnl|Amel_4.0|Group11.31	1.6
Group11.31	1991795	XLOC_002288	GB14037-RA	maternal	15	gnl|Amel_4.0|Group11.31	1
Group11.31	1992254	XLOC_002288	GB14037-RA	maternal	15	gnl|Amel_4.0|Group11.31	0.111111
Group11.31	1992390	XLOC_002288	GB14037-RA	maternal	15	gnl|Amel_4.0|Group11.31	0.529412
Group11.31	1992560	XLOC_002288	GB14037-RA	maternal	15	gnl|Amel_4.0|Group11.31	1.14286
Group11.31	1992655	XLOC_002288	GB14037-RA	maternal	15	gnl|Amel_4.0|Group11.31	0
Group11.31	2027890	XLOC_002336	GB13716-RA	maternal	10	gnl|Amel_4.0|Group11.31	0.25
Group11.31	2028016	XLOC_002336	GB13716-RA	maternal	10	gnl|Amel_4.0|Group11.31	0
Group11.31	2028028	XLOC_002336	GB13716-RA	maternal	10	gnl|Amel_4.0|Group11.31	1.14286
Group11.31	2028366	XLOC_002336	GB13716-RA	maternal	10	gnl|Amel_4.0|Group11.31	0.529412
Group11.31	2028423	XLOC_002336	GB13716-RA	maternal	10	gnl|Amel_4.0|Group11.31	0.0526316
Group11.31	2028618	XLOC_002336	GB13716-RA	maternal	10	gnl|Amel_4.0|Group11.31	0.0434783
Group11.31	2028687	XLOC_002336	GB13716-RA	maternal	10	gnl|Amel_4.0|Group11.31	2.90909
Group11.31	2028771	XLOC_002336	GB13716-RA	maternal	10	gnl|Amel_4.0|Group11.31	0.818182
Group11.32	299508	XLOC_002363	GB16159-RA	maternal	4	gnl|Amel_4.0|Group11.32	1.28571
Group11.32	299607	XLOC_002363	GB16159-RA	maternal	4	gnl|Amel_4.0|Group11.32	0.0769231
Group11.32	304270	XLOC_002383	GB11048-RA	maternal	5	gnl|Amel_4.0|Group11.32	0.181818
Group11.32	307750	XLOC_002383	GB11048-RA	maternal	5	gnl|Amel_4.0|Group11.32	0
Group11.32	308220	XLOC_002383	GB11048-RA	maternal	5	gnl|Amel_4.0|Group11.32	0.0666667
Group11.32	308313	XLOC_002383	GB11048-RA	maternal	5	gnl|Amel_4.0|Group11.32	0.888889
Group11.32	310841	XLOC_002383	GB11048-RA	maternal	5	gnl|Amel_4.0|Group11.32	0.4
Group11.36	13887	XLOC_002515	GB10146-RA	paternal	6	gnl|Amel_4.0|Group11.36	0.037037
Group11.36	13925	XLOC_002515	GB10146-RA	paternal	6	gnl|Amel_4.0|Group11.36	1.28571
Group11.36	13927	XLOC_002515	GB10146-RA	paternal	6	gnl|Amel_4.0|Group11.36	1.28571
Group11.37	207973	XLOC_002548	GB15597-RA	paternal	5	gnl|Amel_4.0|Group11.37	0.529412
Group11.37	207973	XLOC_002564	GB13411-RA	paternal	5
Group11.37	207988	XLOC_002548	GB15597-RA	paternal	5	gnl|Amel_4.0|Group11.37	0.0588235
Group11.37	207988	XLOC_002564	GB13411-RA	paternal	5
Group11.37	208117	XLOC_002548	GB15597-RA	paternal	5	gnl|Amel_4.0|Group11.37	0.166667
Group11.37	208117	XLOC_002564	GB13411-RA	paternal	5
Group11.37	208132	XLOC_002548	GB15597-RA	paternal	5	gnl|Amel_4.0|Group11.37	0.142857
Group11.37	208132	XLOC_002564	GB13411-RA	paternal	5
Group11.37	208207	XLOC_002548	GB15597-RA	paternal	5	gnl|Amel_4.0|Group11.37	0.037037
Group11.37	208207	XLOC_002564	GB13411-RA	paternal	5
Group11.6	177340	XLOC_002735	GB13574-RA	maternal	2	gnl|Amel_4.0|Group11.6	1.63636
Group12.11	108948	XLOC_002812	GB15538-RA	maternal	1	gnl|Amel_4.0|Group12.11	0.181818
Group12.11	108948	XLOC_002817	GB15161-RA	maternal	1
Group12.12	51701	XLOC_002822	GB19218-RA	maternal	2	gnl|Amel_4.0|Group12.12	0.285714
Group12.12	51704	XLOC_002822	GB19218-RA	maternal	2	gnl|Amel_4.0|Group12.12	0.285714
Group12.16	63228	XLOC_002845	GB10577-RA	maternal	1	gnl|Amel_4.0|Group12.16	0.037037
Group12.17	59775	XLOC_002859	GB13880-RA	maternal	4	gnl|Amel_4.0|Group12.17	0.5
Group12.17	60651	XLOC_002859	GB13880-RA	maternal	4	gnl|Amel_4.0|Group12.17	0.25
Group12.17	62033	XLOC_002859	GB13880-RA	maternal	4	gnl|Amel_4.0|Group12.17	0.142857
Group12.20	333310	XLOC_002887	GB14011-RA	maternal	1	gnl|Amel_4.0|Group12.20	0.0526316
Group12.26	91497	XLOC_002994	GB19265-RA	maternal	6	gnl|Amel_4.0|Group12.26	0.0909091
Group12.26	91509	XLOC_002994	GB19265-RA	maternal	6	gnl|Amel_4.0|Group12.26	0.4
Group12.26	95878	XLOC_002994	GB19265-RA	maternal	6	gnl|Amel_4.0|Group12.26	3.26667
Group12.26	95971	XLOC_002994	GB19265-RA	maternal	6	gnl|Amel_4.0|Group12.26	1.92308
Group12.26	96039	XLOC_002994	GB19265-RA	maternal	6	gnl|Amel_4.0|Group12.26	1.14286
Group12.26	96301	XLOC_002994	GB19265-RA	maternal	6	gnl|Amel_4.0|Group12.26	1
Group12.26	269267	XLOC_002997	GB15147-RA	maternal	2	gnl|Amel_4.0|Group12.26	0.333333
Group12.26	302976	XLOC_003002	GB18561-RA	maternal	2	gnl|Amel_4.0|Group12.26	0.181818
Group12.26	304456	XLOC_003002	GB18561-RA	maternal	2	gnl|Amel_4.0|Group12.26	0.181818
Group12.26	377067	XLOC_003008	GB15633-RA	maternal	2	gnl|Amel_4.0|Group12.26	0.473684
Group12.26	377067	XLOC_003008	GB15633-RA	maternal	2
Group12.26	377915	XLOC_003008	GB15633-RA	maternal	2	gnl|Amel_4.0|Group12.26	0.0588235
Group12.26	377915	XLOC_003008	GB15633-RA	maternal	2
Group12.26	388728	XLOC_003028	GB14796-RA	maternal	1	gnl|Amel_4.0|Group12.26	0.4
Group12.26	390598	XLOC_003010	GB16646-RA	maternal	6	gnl|Amel_4.0|Group12.26	0
Group12.26	390833	XLOC_003010	GB16646-RA	maternal	6	gnl|Amel_4.0|Group12.26	1
Group12.26	391114	XLOC_003010	GB16646-RA	maternal	6	gnl|Amel_4.0|Group12.26	0.0769231
Group12.26	411860	XLOC_003032	GB19569-RA	maternal	1	gnl|Amel_4.0|Group12.26	0.391304
Group12.26	411860	XLOC_003032	GB19569-RA	maternal	4
Group12.26	412018	XLOC_003032	GB19569-RA	maternal	4	gnl|Amel_4.0|Group12.26	0.2
Group12.26	447523	XLOC_003037	GB15034-RA	maternal	4	gnl|Amel_4.0|Group12.26	0.8
Group12.27	178315	XLOC_003060	GB18771-RA	maternal	2	gnl|Amel_4.0|Group12.27	1
Group12.7	22580	XLOC_003217	none	maternal	4	gnl|Amel_4.0|Group12.7	2
Group12.7	22636	XLOC_003217	none	maternal	4	gnl|Amel_4.0|Group12.7	0.8
Group12.7	32345	XLOC_003218	none	maternal	2	gnl|Amel_4.0|Group12.7	0.36
Group13.20	74217	XLOC_003421	GB11354-RA	maternal	1	gnl|Amel_4.0|Group13.20	1
Group13.4	442907	XLOC_003487	GB16081-RA	maternal	1
Group14.13	851121	XLOC_003712	GB18479-RA	maternal	1	gnl|Amel_4.0|Group14.13	0.047619
Group14.13	851121	XLOC_003723	GB11384-RA	maternal	1
Group14.13	892258	XLOC_003715	GB14254-RA	maternal	10	gnl|Amel_4.0|Group14.13	0.310345
Group14.13	892258	XLOC_003724	GB17409-RA	maternal	10
Group14.13	892381	XLOC_003715	GB14254-RA	maternal	10	gnl|Amel_4.0|Group14.13	0.272727
Group14.13	892381	XLOC_003724	GB17409-RA	maternal	10
Group14.13	892390	XLOC_003715	GB14254-RA	maternal	10	gnl|Amel_4.0|Group14.13	0.272727
Group14.13	892390	XLOC_003724	GB17409-RA	maternal	10
Group14.13	892569	XLOC_003715	GB14254-RA	maternal	10	gnl|Amel_4.0|Group14.13	0.925926
Group14.13	892569	XLOC_003724	GB17409-RA	maternal	10
Group14.13	892623	XLOC_003715	GB14254-RA	maternal	10	gnl|Amel_4.0|Group14.13	0.925926
Group14.13	892623	XLOC_003724	GB17409-RA	maternal	10
Group14.15	48681	XLOC_003772	GB19082-RA	maternal	1	gnl|Amel_4.0|Group14.15	0.888889
Group14.15	48681	XLOC_003772	GB19082-RA	maternal	1
Group14.17	269442	XLOC_003794	GB19967-RA	maternal	4	gnl|Amel_4.0|Group14.17	1
Group14.17	269442	XLOC_003794	GB19967-RA	maternal	4
Group14.17	269495	XLOC_003794	GB19967-RA	maternal	4	gnl|Amel_4.0|Group14.17	0.2
Group14.17	269495	XLOC_003794	GB19967-RA	maternal	4
Group14.17	269499	XLOC_003794	GB19967-RA	maternal	4	gnl|Amel_4.0|Group14.17	0.2
Group14.17	269499	XLOC_003794	GB19967-RA	maternal	4
Group14.17	269674	XLOC_003794	GB19967-RA	maternal	4	gnl|Amel_4.0|Group14.17	1.28571
Group14.17	269674	XLOC_003794	GB19967-RA	maternal	4
Group14.21	597360	XLOC_003886	GB11712-RA	maternal	7	gnl|Amel_4.0|Group14.21	0.04
Group14.21	597500	XLOC_003886	GB11712-RA	maternal	7
Group14.21	597535	XLOC_003886	GB11712-RA	maternal	7	gnl|Amel_4.0|Group14.21	3.52174
Group14.21	597650	XLOC_003886	GB11712-RA	maternal	7	gnl|Amel_4.0|Group14.21	3
Group14.21	597678	XLOC_003886	GB11712-RA	maternal	7	gnl|Amel_4.0|Group14.21	1.8
Group14.21	597738	XLOC_003886	GB11712-RA	maternal	7	gnl|Amel_4.0|Group14.21	0.0322581
Group14.21	598494	XLOC_003886	GB11712-RA	maternal	7	gnl|Amel_4.0|Group14.21	0.8
Group14.8	208690	XLOC_004234	GB10437-RA	paternal	4	gnl|Amel_4.0|Group14.8	2
Group14.8	208690	XLOC_004241	GB10437-RA	paternal	2
Group14.8	228135	XLOC_004234	GB10437-RA	paternal	4	gnl|Amel_4.0|Group14.8	1.28571
Group14.8	306627	XLOC_004243	GB10017-RA	paternal	6	gnl|Amel_4.0|Group14.8	0.615385
Group14.8	307501	XLOC_004243	GB10017-RA	paternal	6	gnl|Amel_4.0|Group14.8	0.615385
Group14.8	307597	XLOC_004243	GB10017-RA	paternal	6	gnl|Amel_4.0|Group14.8	0.153846
Group15.1	8911	XLOC_004253	GB30476-RA	maternal	8	gnl|Amel_4.0|Group15.1	0.533333
Group15.1	10196	XLOC_004253	GB30476-RA	maternal	8	gnl|Amel_4.0|Group15.1	0.047619
Group15.1	10235	XLOC_004253	GB30476-RA	maternal	8	gnl|Amel_4.0|Group15.1	0.391304
Group15.1	10316	XLOC_004253	GB30476-RA	maternal	8	gnl|Amel_4.0|Group15.1	0.181818
Group15.19	201748	XLOC_004354	GB30413-RB	maternal	1	gnl|Amel_4.0|Group15.19	0.0909091
Group15.25	305954	XLOC_004466	GB19240-RA	maternal	1	gnl|Amel_4.0|Group15.25	0.0526316
Group15.26	40298	XLOC_004501	GB13979-RA	maternal	8	gnl|Amel_4.0|Group15.26	3.6
Group15.26	40314	XLOC_004501	GB13979-RA	maternal	8	gnl|Amel_4.0|Group15.26	1.6
Group15.26	40315	XLOC_004501	GB13979-RA	maternal	8	gnl|Amel_4.0|Group15.26	1.6
Group15.26	40619	XLOC_004501	GB13979-RA	maternal	8	gnl|Amel_4.0|Group15.26	0.142857
Group15.26	40720	XLOC_004501	GB13979-RA	maternal	8	gnl|Amel_4.0|Group15.26	0.0588235
Group15.26	41908	XLOC_004501	GB13979-RA	maternal	8	gnl|Amel_4.0|Group15.26	0.0909091
Group15.26	42111	XLOC_004501	GB13979-RA	maternal	8	gnl|Amel_4.0|Group15.26	0.0769231
Group15.26	42455	XLOC_004501	GB13979-RA	maternal	8	gnl|Amel_4.0|Group15.26	0.692308
Group15.26	78545	XLOC_004503	GB16675-RA	maternal	4	gnl|Amel_4.0|Group15.26	2
Group15.26	78548	XLOC_004503	GB16675-RA	maternal	4
Group15.26	112259	XLOC_004503	GB16675-RA	maternal	4	gnl|Amel_4.0|Group15.26	0.0588235
Group15.26	112342	XLOC_004503	GB16675-RA	maternal	4	gnl|Amel_4.0|Group15.26	1
Group15.27	238241	XLOC_004508	GB30573-RA	paternal	1	gnl|Amel_4.0|Group15.27	0.333333
Group15.28	206550	XLOC_004532	GB11555-RA	maternal	1	gnl|Amel_4.0|Group15.28	0.4
Group15.28	206550	XLOC_004532	GB11555-RA	maternal	1
Group15.28	226259	XLOC_004546	GB11240-RA	maternal	4	gnl|Amel_4.0|Group15.28	0.181818
Group15.28	226259	XLOC_004546	GB11240-RA	maternal	4
Group15.28	227614	XLOC_004546	GB11240-RA	maternal	4	gnl|Amel_4.0|Group15.28	0.529412
Group15.28	227614	XLOC_004546	GB11240-RA	maternal	4
Group15.28	229241	XLOC_004546	GB11240-RA	maternal	4	gnl|Amel_4.0|Group15.28	0.0769231
Group15.28	233313	XLOC_004546	GB11240-RA	maternal	4	gnl|Amel_4.0|Group15.28	0.391304
Group15.29	2199	XLOC_004585	GB13010-RA	maternal	1	gnl|Amel_4.0|Group15.29	3
Group15.29	464323	XLOC_004596	GB13129-RA	maternal	1	gnl|Amel_4.0|Group15.29	2.90909
Group15.3	7349	XLOC_004645	GB18874-RA	maternal	2	gnl|Amel_4.0|Group15.3	0.0666667
Group15.34	150673	XLOC_004735	GB15745-RA	paternal	7	gnl|Amel_4.0|Group15.34	0.153846
Group15.34	152032	XLOC_004735	GB15745-RA	paternal	7	gnl|Amel_4.0|Group15.34	0.0666667
Group15.34	152502	XLOC_004735	GB15745-RA	paternal	7	gnl|Amel_4.0|Group15.34	0.333333
Group15.34	152563	XLOC_004735	GB15745-RA	paternal	7	gnl|Amel_4.0|Group15.34	0.529412
Group15.34	152864	XLOC_004735	GB15745-RA	paternal	7	gnl|Amel_4.0|Group15.34	0.181818
Group15.34	153015	XLOC_004735	GB15745-RA	paternal	7	gnl|Amel_4.0|Group15.34	1.33333
Group15.34	225790	XLOC_004742	GB15963-RA	maternal	2	gnl|Amel_4.0|Group15.34	1
Group15.34	226591	XLOC_004742	GB15963-RA	maternal	2	gnl|Amel_4.0|Group15.34	0.2
Group15.35	593045	XLOC_004771	GB16488-RA	maternal	4	gnl|Amel_4.0|Group15.35	1.33333
Group15.35	593045	XLOC_004786	GB14472-RA	maternal	6
Group15.35	593051	XLOC_004771	GB16488-RA	maternal	4	gnl|Amel_4.0|Group15.35	1.92308
Group15.35	593051	XLOC_004786	GB14472-RA	maternal	6
Group15.35	594300	XLOC_004786	GB14472-RA	maternal	6	gnl|Amel_4.0|Group15.35	1.08696
Group15.8	5820	XLOC_004856	none	maternal	4	gnl|Amel_4.0|Group15.8	0.391304
Group15.8	5833	XLOC_004856	none	maternal	4	gnl|Amel_4.0|Group15.8	0
Group16.19	673169	XLOC_004986	GB13308-RA	maternal	13	gnl|Amel_4.0|Group16.19	0
Group16.19	673169	XLOC_004986	GB13308-RA	maternal	20
Group16.19	674245	XLOC_004986	GB13308-RA	maternal	13	gnl|Amel_4.0|Group16.19	0
Group16.19	680166	XLOC_004986	GB13308-RA	maternal	13	gnl|Amel_4.0|Group16.19	0.0666667
Group16.19	680344	XLOC_004986	GB13308-RA	maternal	13	gnl|Amel_4.0|Group16.19	0.0769231
Group16.19	680344	XLOC_004986	GB13308-RA	maternal	20
Group16.19	680671	XLOC_004986	GB13308-RA	maternal	13	gnl|Amel_4.0|Group16.19	2
Group16.19	680671	XLOC_004986	GB13308-RA	maternal	20
Group16.19	680914	XLOC_004986	GB13308-RA	maternal	13	gnl|Amel_4.0|Group16.19	0.6
Group16.19	680917	XLOC_004986	GB13308-RA	maternal	13	gnl|Amel_4.0|Group16.19	0.6
Group16.19	680977	XLOC_004986	GB13308-RA	maternal	13	gnl|Amel_4.0|Group16.19	0.333333
Group16.19	680977	XLOC_004986	GB13308-RA	maternal	20
Group16.19	681734	XLOC_004986	GB13308-RA	maternal	13	gnl|Amel_4.0|Group16.19	0.0666667
Group16.19	681734	XLOC_004986	GB13308-RA	maternal	20
Group16.19	682467	XLOC_004986	GB13308-RA	maternal	13	gnl|Amel_4.0|Group16.19	0
Group16.19	682467	XLOC_004986	GB13308-RA	maternal	20
Group16.19	682782	XLOC_004986	GB13308-RA	maternal	20	gnl|Amel_4.0|Group16.19	0.285714
Group16.19	682869	XLOC_004986	GB13308-RA	maternal	13	gnl|Amel_4.0|Group16.19	1.28571
Group16.19	682869	XLOC_004986	GB13308-RA	maternal	20
Group16.19	683304	XLOC_004986	GB13308-RA	maternal	13	gnl|Amel_4.0|Group16.19	1.63636
Group16.19	683304	XLOC_004986	GB13308-RA	maternal	20
Group16.19	684604	XLOC_004986	GB13308-RA	maternal	20	gnl|Amel_4.0|Group16.19	0
Group16.9	171682	XLOC_005116	none	maternal	1	gnl|Amel_4.0|Group16.9	0.666667
Group2.11	234651	XLOC_005219	none	maternal	8	gnl|Amel_4.0|Group2.11	0.0588235
Group2.11	234666	XLOC_005219	none	maternal	8	gnl|Amel_4.0|Group2.11	0.529412
Group2.11	234680	XLOC_005219	none	maternal	8	gnl|Amel_4.0|Group2.11	1
Group2.11	235223	XLOC_005219	none	maternal	8	gnl|Amel_4.0|Group2.11	0.111111
Group2.12	66423	XLOC_005229	GB16203-RA	maternal	12	gnl|Amel_4.0|Group2.12	3
Group2.12	68183	XLOC_005229	GB16203-RA	maternal	12	gnl|Amel_4.0|Group2.12	0
Group2.12	68376	XLOC_005229	GB16203-RA	maternal	12	gnl|Amel_4.0|Group2.12	0.111111
Group2.12	68755	XLOC_005229	GB16203-RA	maternal	12	gnl|Amel_4.0|Group2.12	0.166667
Group2.12	68929	XLOC_005229	GB16203-RA	maternal	12	gnl|Amel_4.0|Group2.12	0.181818
Group2.30	1055644	XLOC_005421	GB11788-RA	maternal	6	gnl|Amel_4.0|Group2.30	3.57143
Group2.30	1058705	XLOC_005421	GB11788-RA	maternal	6	gnl|Amel_4.0|Group2.30	1.81481
Group2.30	1058735	XLOC_005421	GB11788-RA	maternal	6	gnl|Amel_4.0|Group2.30	0.166667
Group2.30	1104096	XLOC_005422	none	maternal	2	gnl|Amel_4.0|Group2.30	0.529412
Group2.30	1104096	XLOC_005429	GB10381-RA	maternal	6
Group2.30	1104122	XLOC_005422	none	maternal	2	gnl|Amel_4.0|Group2.30	0.0588235
Group2.30	1104122	XLOC_005429	GB10381-RA	maternal	6
Group2.30	1112359	XLOC_005429	GB10381-RA	maternal	6	gnl|Amel_4.0|Group2.30	1.31579
Group2.30	1112667	XLOC_005429	GB10381-RA	maternal	6	gnl|Amel_4.0|Group2.30	0.8
Group2.30	1112698	XLOC_005429	GB10381-RA	maternal	6	gnl|Amel_4.0|Group2.30	2.57143
Group2.30	1113499	XLOC_005429	GB10381-RA	maternal	6
Group2.30	1166753	XLOC_005424	GB12011-RA	maternal	4	gnl|Amel_4.0|Group2.30	0.0909091
Group2.30	1167330	XLOC_005424	GB12011-RA	maternal	4	gnl|Amel_4.0|Group2.30	0
Group2.31	464821	XLOC_005448	GB17724-RA	maternal	8
Group2.31	464821	XLOC_005502	GB11074-RA	maternal	8
Group2.31	468631	XLOC_005448	GB17724-RA	maternal	8	gnl|Amel_4.0|Group2.31	0
Group2.31	468631	XLOC_005502	GB11074-RA	maternal	8
Group2.31	482239	XLOC_005448	GB17724-RA	maternal	8	gnl|Amel_4.0|Group2.31	0
Group2.31	482239	XLOC_005502	GB11074-RA	maternal	8
Group2.31	484458	XLOC_005448	GB17724-RA	maternal	8	gnl|Amel_4.0|Group2.31	0.333333
Group2.31	484458	XLOC_005502	GB11074-RA	maternal	8
Group2.35	436243	XLOC_005601	GB17707-RA	maternal	2	gnl|Amel_4.0|Group2.35	0.428571
Group2.35	818582	XLOC_005609	GB20035-RA	maternal	10	gnl|Amel_4.0|Group2.35	1
Group2.35	819000	XLOC_005625	GB16377-RA	maternal	16	gnl|Amel_4.0|Group2.35	2.13043
Group2.35	819000	XLOC_005609	GB20035-RA	maternal	10
Group2.35	819000	XLOC_005625	GB16377-RA	maternal	7
Group2.35	819132	XLOC_005625	GB16377-RA	maternal	16	gnl|Amel_4.0|Group2.35	0.529412
Group2.35	819497	XLOC_005625	GB16377-RA	maternal	16	gnl|Amel_4.0|Group2.35	1
Group2.35	819497	XLOC_005609	GB20035-RA	maternal	10
Group2.35	819497	XLOC_005625	GB16377-RA	maternal	7
Group2.35	819602	XLOC_005609	GB20035-RA	maternal	10
Group2.35	819602	XLOC_005625	GB16377-RA	maternal	7
Group2.35	819878	XLOC_005625	GB16377-RA	maternal	16	gnl|Amel_4.0|Group2.35	2
Group2.35	819878	XLOC_005609	GB20035-RA	maternal	10
Group2.35	819878	XLOC_005625	GB16377-RA	maternal	7
Group2.35	820163	XLOC_005609	GB20035-RA	maternal	10
Group2.35	820163	XLOC_005625	GB16377-RA	maternal	7
Group2.35	820587	XLOC_005625	GB16377-RA	maternal	16	gnl|Amel_4.0|Group2.35	0
Group2.35	820587	XLOC_005609	GB20035-RA	maternal	10
Group2.35	820587	XLOC_005625	GB16377-RA	maternal	7
Group2.35	820780	XLOC_005625	GB16377-RA	maternal	16	gnl|Amel_4.0|Group2.35	0.818182
Group2.35	820780	XLOC_005609	GB20035-RA	maternal	10
Group2.35	820780	XLOC_005625	GB16377-RA	maternal	7
Group2.35	820926	XLOC_005609	GB20035-RA	maternal	10	gnl|Amel_4.0|Group2.35	0.111111
Group2.35	820945	XLOC_005609	GB20035-RA	maternal	10	gnl|Amel_4.0|Group2.35	0
Group2.35	828023	XLOC_005610	GB15367-RA	maternal	4	gnl|Amel_4.0|Group2.35	0.111111
Group2.35	828163	XLOC_005610	GB15367-RA	maternal	4	gnl|Amel_4.0|Group2.35	1.31579
Group2.43	358463	XLOC_005859	GB17035-RA	paternal	7	gnl|Amel_4.0|Group2.43	1.33333
Group2.43	358463	XLOC_005890	GB11670-RA	paternal	7
Group2.43	358511	XLOC_005859	GB17035-RA	paternal	7	gnl|Amel_4.0|Group2.43	0.4
Group2.43	358511	XLOC_005890	GB11670-RA	paternal	7
Group2.43	358680	XLOC_005890	GB11670-RA	paternal	7
Group2.43	358713	XLOC_005859	GB17035-RA	paternal	7	gnl|Amel_4.0|Group2.43	2.25
Group2.43	358713	XLOC_005890	GB11670-RA	paternal	7
Group2.43	358736	XLOC_005890	GB11670-RA	paternal	7
Group2.43	359630	XLOC_005859	GB17035-RA	paternal	7	gnl|Amel_4.0|Group2.43	0
Group2.43	359630	XLOC_005890	GB11670-RA	paternal	7
Group2.43	359639	XLOC_005859	GB17035-RA	paternal	7	gnl|Amel_4.0|Group2.43	0
Group2.43	359639	XLOC_005890	GB11670-RA	paternal	7
Group3.10	18465	XLOC_005947	GB12504-RA	maternal	1
Group3.10	18465	XLOC_005961	GB18234-RA	maternal	1
Group3.10	18465	XLOC_005947	GB12504-RA	maternal	2
Group3.10	18465	XLOC_005961	GB18234-RA	maternal	2
Group3.10	23570	XLOC_005948	GB13795-RA	maternal	1	gnl|Amel_4.0|Group3.10	0.818182
Group3.10	81311	XLOC_005951	GB18130-RA	maternal	4
Group3.10	81930	XLOC_005951	GB18130-RA	maternal	4	gnl|Amel_4.0|Group3.10	3
Group3.12	36707	XLOC_006007	none	maternal	1	gnl|Amel_4.0|Group3.12	0.0666667
Group3.13	13699	XLOC_006026	GB19253-RA	maternal	2	gnl|Amel_4.0|Group3.13	0
Group3.16	60382	XLOC_006078	GB12344-RA	maternal	2	gnl|Amel_4.0|Group3.16	1.31579
Group3.16	60479	XLOC_006078	GB12344-RA	maternal	2	gnl|Amel_4.0|Group3.16	0.285714
Group3.16	64961	XLOC_006085	GB14250-RA	maternal	11	gnl|Amel_4.0|Group3.16	0.047619
Group3.16	64961	XLOC_006085	GB14250-RA	maternal	10
Group3.16	64961	XLOC_006085	GB14250-RA	maternal	13
Group3.16	65026	XLOC_006085	GB14250-RA	maternal	13	gnl|Amel_4.0|Group3.16	1.19048
Group3.16	65085	XLOC_006085	GB14250-RA	maternal	11	gnl|Amel_4.0|Group3.16	0.666667
Group3.16	65085	XLOC_006085	GB14250-RA	maternal	10
Group3.16	65085	XLOC_006085	GB14250-RA	maternal	13
Group3.16	65106	XLOC_006085	GB14250-RA	maternal	11	gnl|Amel_4.0|Group3.16	0.04
Group3.16	65106	XLOC_006085	GB14250-RA	maternal	10
Group3.16	65106	XLOC_006085	GB14250-RA	maternal	13
Group3.16	65341	XLOC_006085	GB14250-RA	maternal	11	gnl|Amel_4.0|Group3.16	0.36
Group3.16	65341	XLOC_006085	GB14250-RA	maternal	10
Group3.16	65341	XLOC_006085	GB14250-RA	maternal	13
Group3.16	65425	XLOC_006085	GB14250-RA	maternal	11	gnl|Amel_4.0|Group3.16	0
Group3.16	65425	XLOC_006085	GB14250-RA	maternal	10
Group3.16	65425	XLOC_006085	GB14250-RA	maternal	13
Group3.16	66583	XLOC_006085	GB14250-RA	maternal	11	gnl|Amel_4.0|Group3.16	0
Group3.16	66583	XLOC_006085	GB14250-RA	maternal	13
Group3.16	68171	XLOC_006085	GB14250-RA	maternal	11	gnl|Amel_4.0|Group3.16	2.13043
Group3.16	68171	XLOC_006085	GB14250-RA	maternal	13
Group3.16	68195	XLOC_006085	GB14250-RA	maternal	11	gnl|Amel_4.0|Group3.16	0.047619
Group3.16	68195	XLOC_006085	GB14250-RA	maternal	13
Group3.16	68258	XLOC_006085	GB14250-RA	maternal	11	gnl|Amel_4.0|Group3.16	0.529412
Group3.16	68258	XLOC_006085	GB14250-RA	maternal	13
Group3.16	68474	XLOC_006085	GB14250-RA	maternal	11	gnl|Amel_4.0|Group3.16	0.0909091
Group3.16	68474	XLOC_006085	GB14250-RA	maternal	13
Group3.16	68660	XLOC_006085	GB14250-RA	maternal	11	gnl|Amel_4.0|Group3.16	0.0526316
Group3.16	68660	XLOC_006085	GB14250-RA	maternal	13
Group3.16	70375	XLOC_006085	GB14250-RA	maternal	13	gnl|Amel_4.0|Group3.16	0
Group3.17	298179	XLOC_006100	GB12339-RA	maternal	2	gnl|Amel_4.0|Group3.17	3.55556
Group3.17	298784	XLOC_006100	GB12339-RA	maternal	2	gnl|Amel_4.0|Group3.17	0
Group3.17	300475	XLOC_006101	GB12307-RA	maternal	2	gnl|Amel_4.0|Group3.17	0.428571
Group3.17	304281	XLOC_006101	GB12307-RA	maternal	2	gnl|Amel_4.0|Group3.17	0.04
Group3.8	169024	XLOC_006624	GB12583-RA	maternal	1
Group3.8	169024	XLOC_006632	GB10112-RA	maternal	1
Group3.8	186633	XLOC_006625	GB14502-RA	maternal	2	gnl|Amel_4.0|Group3.8	2.33333
Group3.8	186633	XLOC_006634	GB16223-RA	maternal	2
Group3.8	186633	XLOC_006625	GB14502-RA	maternal	1
Group3.8	186633	XLOC_006634	GB16223-RA	maternal	2
Group3.8	226938	XLOC_006634	GB16223-RA	maternal	2	gnl|Amel_4.0|Group3.8	1.6
Group3.9	66020	XLOC_006643	GB16310-RA	maternal	14	gnl|Amel_4.0|Group3.9	0.111111
Group3.9	66020	XLOC_006645	GB16310-RA	maternal	14
Group3.9	69393	XLOC_006643	GB16310-RA	maternal	14	gnl|Amel_4.0|Group3.9	3.52174
Group3.9	69393	XLOC_006645	GB16310-RA	maternal	14
Group3.9	69413	XLOC_006643	GB16310-RA	maternal	14	gnl|Amel_4.0|Group3.9	2.46154
Group3.9	69413	XLOC_006645	GB16310-RA	maternal	14
Group3.9	69508	XLOC_006643	GB16310-RA	maternal	14	gnl|Amel_4.0|Group3.9	3.6
Group3.9	69508	XLOC_006645	GB16310-RA	maternal	14
Group3.9	69599	XLOC_006643	GB16310-RA	maternal	14	gnl|Amel_4.0|Group3.9	0.285714
Group3.9	69599	XLOC_006645	GB16310-RA	maternal	14
Group3.9	70730	XLOC_006643	GB16310-RA	maternal	14	gnl|Amel_4.0|Group3.9	2
Group3.9	70730	XLOC_006645	GB16310-RA	maternal	14
Group3.9	70935	XLOC_006643	GB16310-RA	maternal	14	gnl|Amel_4.0|Group3.9	1.63636
Group3.9	70935	XLOC_006645	GB16310-RA	maternal	14
Group4.10	37659	XLOC_006660	GB19928-RA	maternal	1	gnl|Amel_4.0|Group4.10	1
Group4.11	58447	XLOC_006677	GB18284-RA	maternal	40	gnl|Amel_4.0|Group4.11	1
Group4.11	58564	XLOC_006677	GB18284-RA	maternal	40	gnl|Amel_4.0|Group4.11	1.66667
Group4.11	58595	XLOC_006677	GB18284-RA	maternal	40	gnl|Amel_4.0|Group4.11	1
Group4.11	58602	XLOC_006677	GB18284-RA	maternal	40	gnl|Amel_4.0|Group4.11	1
Group4.11	59071	XLOC_006677	GB18284-RA	maternal	40	gnl|Amel_4.0|Group4.11	1
Group4.11	59072	XLOC_006677	GB18284-RA	maternal	40	gnl|Amel_4.0|Group4.11	1
Group4.11	59198	XLOC_006677	GB18284-RA	maternal	40	gnl|Amel_4.0|Group4.11	0
Group4.11	60052	XLOC_006677	GB18284-RA	maternal	40	gnl|Amel_4.0|Group4.11	0.333333
Group4.11	60283	XLOC_006677	GB18284-RA	maternal	40	gnl|Amel_4.0|Group4.11	2.27273
Group4.11	60531	XLOC_006677	GB18284-RA	maternal	40	gnl|Amel_4.0|Group4.11	1.6
Group4.11	60988	XLOC_006677	GB18284-RA	maternal	40	gnl|Amel_4.0|Group4.11	0.0769231
Group4.11	60990	XLOC_006677	GB18284-RA	maternal	40	gnl|Amel_4.0|Group4.11	0.0769231
Group4.11	60991	XLOC_006677	GB18284-RA	maternal	40	gnl|Amel_4.0|Group4.11	0.0769231
Group4.11	61449	XLOC_006677	GB18284-RA	maternal	40
Group4.11	61462	XLOC_006677	GB18284-RA	maternal	40	gnl|Amel_4.0|Group4.11	0.0769231
Group4.11	61797	XLOC_006677	GB18284-RA	maternal	40	gnl|Amel_4.0|Group4.11	0
Group4.11	61819	XLOC_006677	GB18284-RA	maternal	40	gnl|Amel_4.0|Group4.11	0.473684
Group4.11	62078	XLOC_006677	GB18284-RA	maternal	40	gnl|Amel_4.0|Group4.11	0.8
Group4.11	62122	XLOC_006677	GB18284-RA	maternal	40
Group4.11	62228	XLOC_006677	GB18284-RA	maternal	40	gnl|Amel_4.0|Group4.11	0
Group4.11	62502	XLOC_006677	GB18284-RA	maternal	40	gnl|Amel_4.0|Group4.11	0.333333
Group4.11	62694	XLOC_006677	GB18284-RA	maternal	40	gnl|Amel_4.0|Group4.11	0.25
Group4.11	62963	XLOC_006677	GB18284-RA	maternal	40	gnl|Amel_4.0|Group4.11	0
Group4.11	63004	XLOC_006677	GB18284-RA	maternal	40	gnl|Amel_4.0|Group4.11	0.0666667
Group4.11	63006	XLOC_006677	GB18284-RA	maternal	40	gnl|Amel_4.0|Group4.11	0.0666667
Group4.11	63038	XLOC_006677	GB18284-RA	maternal	40	gnl|Amel_4.0|Group4.11	0
Group4.11	63093	XLOC_006677	GB18284-RA	maternal	40	gnl|Amel_4.0|Group4.11	0.8
Group4.11	63113	XLOC_006677	GB18284-RA	maternal	40	gnl|Amel_4.0|Group4.11	0.047619
Group4.11	63145	XLOC_006677	GB18284-RA	maternal	40	gnl|Amel_4.0|Group4.11	0.25
Group4.11	63207	XLOC_006677	GB18284-RA	maternal	40	gnl|Amel_4.0|Group4.11	0.25
Group4.11	63491	XLOC_006677	GB18284-RA	maternal	40	gnl|Amel_4.0|Group4.11	0.888889
Group4.11	63864	XLOC_006677	GB18284-RA	maternal	40	gnl|Amel_4.0|Group4.11	0.888889
Group4.11	63928	XLOC_006677	GB18284-RA	maternal	40	gnl|Amel_4.0|Group4.11	1.19048
Group4.11	63951	XLOC_006677	GB18284-RA	maternal	40	gnl|Amel_4.0|Group4.11	0.666667
Group4.11	64024	XLOC_006677	GB18284-RA	maternal	40	gnl|Amel_4.0|Group4.11	0.0588235
Group4.11	64130	XLOC_006677	GB18284-RA	maternal	40
Group4.11	68405	XLOC_006677	GB18284-RA	maternal	40	gnl|Amel_4.0|Group4.11	0.529412
Group4.11	68440	XLOC_006677	GB18284-RA	maternal	40	gnl|Amel_4.0|Group4.11	0
Group4.13	967901	XLOC_006714	GB16670-RA	paternal	6	gnl|Amel_4.0|Group4.13	0.25
Group4.13	967905	XLOC_006714	GB16670-RA	paternal	6	gnl|Amel_4.0|Group4.13	0.6
Group4.13	970182	XLOC_006714	GB16670-RA	paternal	6	gnl|Amel_4.0|Group4.13	1.66667
Group4.13	971258	XLOC_006714	GB16670-RA	paternal	6	gnl|Amel_4.0|Group4.13	0.727273
Group4.13	971262	XLOC_006714	GB16670-RA	paternal	6	gnl|Amel_4.0|Group4.13	0.666667
Group4.13	971361	XLOC_006714	GB16670-RA	paternal	6	gnl|Amel_4.0|Group4.13	0.0769231
Group4.15	602380	XLOC_006750	GB14741-RA	maternal	1	gnl|Amel_4.0|Group4.15	2
Group4.16	173041	XLOC_006798	GB12627-RA	maternal	4	gnl|Amel_4.0|Group4.16	2.57143
Group4.16	173785	XLOC_006798	GB12627-RA	maternal	4	gnl|Amel_4.0|Group4.16	1.47059
Group4.22	145448	XLOC_006845	GB16480-RA	paternal	2	gnl|Amel_4.0|Group4.22	0
Group4.22	145538	XLOC_006845	GB16480-RA	paternal	2	gnl|Amel_4.0|Group4.22	0.0666667
Group4.23	300923	XLOC_006899	GB10655-RA	maternal	3	gnl|Amel_4.0|Group4.23	0.25
Group4.23	300929	XLOC_006899	GB10655-RA	maternal	3	gnl|Amel_4.0|Group4.23	0
Group4.23	305804	XLOC_006899	GB10655-RA	maternal	3
Group4.23	871926	XLOC_006919	GB16717-RA	maternal	8	gnl|Amel_4.0|Group4.23	0
Group4.23	871926	XLOC_006919	GB16717-RA	maternal	2
Group4.23	872555	XLOC_006919	GB16717-RA	maternal	8	gnl|Amel_4.0|Group4.23	0.2
Group4.23	873643	XLOC_006919	GB16717-RA	maternal	8	gnl|Amel_4.0|Group4.23	0.111111
Group4.23	876301	XLOC_006919	GB16717-RA	maternal	8	gnl|Amel_4.0|Group4.23	0
Group4.23	876984	XLOC_006919	GB16717-RA	maternal	2	gnl|Amel_4.0|Group4.23	0
Group4.27	271384	XLOC_007042	GB12490-RA	maternal	1	gnl|Amel_4.0|Group4.27	0.0909091
Group4.7	612317	XLOC_007091	GB19939-RA	maternal	2	gnl|Amel_4.0|Group4.7	0.6
Group4.7	615164	XLOC_007091	GB19939-RA	maternal	2	gnl|Amel_4.0|Group4.7	1.92308
Group5.12	1545988	XLOC_007342	GB10302-RA	paternal	1	gnl|Amel_4.0|Group5.12	1.14286
Group5.12	1602108	XLOC_007303	GB10029-RA	maternal	4	gnl|Amel_4.0|Group5.12	0.142857
Group5.12	1602124	XLOC_007303	GB10029-RA	maternal	4	gnl|Amel_4.0|Group5.12	1.8
Group5.12	1618063	XLOC_007348	GB10124-RA	maternal	5	gnl|Amel_4.0|Group5.12	1.63636
Group5.12	1618063	XLOC_007348	GB10124-RA	maternal	8
Group5.12	1618064	XLOC_007348	GB10124-RA	maternal	5	gnl|Amel_4.0|Group5.12	1.63636
Group5.12	1618064	XLOC_007348	GB10124-RA	maternal	8
Group5.12	1618076	XLOC_007348	GB10124-RA	maternal	5	gnl|Amel_4.0|Group5.12	0.428571
Group5.12	1618076	XLOC_007348	GB10124-RA	maternal	8
Group5.12	1618728	XLOC_007348	GB10124-RA	maternal	5	gnl|Amel_4.0|Group5.12	0
Group5.12	1618728	XLOC_007348	GB10124-RA	maternal	8
Group5.12	1646072	XLOC_007348	GB10124-RA	maternal	5	gnl|Amel_4.0|Group5.12	0.25
Group5.13	262394	XLOC_007369	GB20055-RF	maternal	1	gnl|Amel_4.0|Group5.13	0.25
Group5.13	262394	XLOC_007383	GB12316-RA	maternal	1
Group5.13	262394	XLOC_007369	GB20055-RF	maternal	2
Group5.13	262394	XLOC_007383	GB12316-RA	maternal	2
Group5.13	329783	XLOC_007384	GB14827-RA	maternal	4	gnl|Amel_4.0|Group5.13	0.290323
Group5.13	329795	XLOC_007384	GB14827-RA	maternal	4	gnl|Amel_4.0|Group5.13	0.533333
Group5.13	329961	XLOC_007384	GB14827-RA	maternal	4	gnl|Amel_4.0|Group5.13	3.52174
Group5.13	330383	XLOC_007384	GB14827-RA	maternal	4	gnl|Amel_4.0|Group5.13	0.153846
Group5.13	400884	XLOC_007387	GB19204-RA	maternal	2	gnl|Amel_4.0|Group5.13	0.0666667
Group5.16	787617	XLOC_007436	GB11058-RA	maternal	10	gnl|Amel_4.0|Group5.16	1.96
Group5.16	787743	XLOC_007436	GB11058-RA	maternal	10	gnl|Amel_4.0|Group5.16	0.428571
Group5.16	787858	XLOC_007436	GB11058-RA	maternal	10	gnl|Amel_4.0|Group5.16	0.0588235
Group5.16	788439	XLOC_007436	GB11058-RA	maternal	10	gnl|Amel_4.0|Group5.16	0.888889
Group5.16	788633	XLOC_007436	GB11058-RA	maternal	10	gnl|Amel_4.0|Group5.16	1.92308
Group5.16	788675	XLOC_007436	GB11058-RA	maternal	10	gnl|Amel_4.0|Group5.16	1.14286
Group5.16	789239	XLOC_007436	GB11058-RA	maternal	10	gnl|Amel_4.0|Group5.16	0.0769231
Group5.16	790129	XLOC_007436	GB11058-RA	maternal	10	gnl|Amel_4.0|Group5.16	0.0769231
Group5.16	791191	XLOC_007436	GB11058-RA	maternal	10	gnl|Amel_4.0|Group5.16	0
Group5.16	794284	XLOC_007436	GB11058-RA	maternal	10	gnl|Amel_4.0|Group5.16	0.285714
Group5.16	799276	XLOC_007456	GB12996-RA	maternal	14	gnl|Amel_4.0|Group5.16	0.391304
Group5.16	799277	XLOC_007456	GB12996-RA	maternal	14	gnl|Amel_4.0|Group5.16	0.391304
Group5.16	799361	XLOC_007456	GB12996-RA	maternal	14	gnl|Amel_4.0|Group5.16	0.0588235
Group5.16	799947	XLOC_007456	GB12996-RA	maternal	14	gnl|Amel_4.0|Group5.16	0.6
Group5.16	800978	XLOC_007456	GB12996-RA	maternal	14	gnl|Amel_4.0|Group5.16	0.615385
Group5.16	801162	XLOC_007456	GB12996-RA	maternal	14	gnl|Amel_4.0|Group5.16	2.25
Group5.16	802104	XLOC_007456	GB12996-RA	maternal	14	gnl|Amel_4.0|Group5.16	1.33333
Group5.21	222797	XLOC_007540	GB17901-RA	maternal	4	gnl|Amel_4.0|Group5.21	0.391304
Group5.21	223545	XLOC_007540	GB17901-RA	maternal	4	gnl|Amel_4.0|Group5.21	0.529412
Group5.21	224035	XLOC_007540	GB17901-RA	maternal	4	gnl|Amel_4.0|Group5.21	0.473684
Group5.21	224041	XLOC_007540	GB17901-RA	maternal	4	gnl|Amel_4.0|Group5.21	1.47059
Group5.22	75919	XLOC_007607	GB18272-RA	maternal	2	gnl|Amel_4.0|Group5.22	0.757576
Group5.26	124538	XLOC_007702	GB14258-RA	maternal	12	gnl|Amel_4.0|Group5.26	0.047619
Group5.26	124581	XLOC_007702	GB14258-RA	maternal	12	gnl|Amel_4.0|Group5.26	1.31579
Group5.26	125102	XLOC_007702	GB14258-RA	maternal	12	gnl|Amel_4.0|Group5.26	2.33333
Group5.26	125107	XLOC_007702	GB14258-RA	maternal	12	gnl|Amel_4.0|Group5.26	2.90909
Group5.26	125450	XLOC_007702	GB14258-RA	maternal	12	gnl|Amel_4.0|Group5.26	0.5
Group5.27	54070	XLOC_007729	GB16410-RA	maternal	4	gnl|Amel_4.0|Group5.27	0.0666667
Group5.27	54073	XLOC_007729	GB16410-RA	maternal	4	gnl|Amel_4.0|Group5.27	0.0666667
Group5.27	54076	XLOC_007729	GB16410-RA	maternal	4	gnl|Amel_4.0|Group5.27	0.0666667
Group6.18	17369	XLOC_008084	GB16887-RA	maternal	3	gnl|Amel_4.0|Group6.18	0.0322581
Group6.18	18059	XLOC_008084	GB16887-RA	maternal	3	gnl|Amel_4.0|Group6.18	0.310345
Group6.18	28674	XLOC_008084	GB16887-RA	maternal	3	gnl|Amel_4.0|Group6.18	0
Group6.19	4330	XLOC_008096	GB19816-RA	maternal	3	gnl|Amel_4.0|Group6.19	1
Group6.19	7460	XLOC_008096	GB19816-RA	maternal	3	gnl|Amel_4.0|Group6.19	1.6
Group6.19	9036	XLOC_008096	GB19816-RA	maternal	3	gnl|Amel_4.0|Group6.19	1.96
Group6.19	114765	XLOC_008110	GB14707-RA	maternal	2	gnl|Amel_4.0|Group6.19	1.31579
Group6.29	349889	XLOC_008243	GB16742-RA	paternal	1	gnl|Amel_4.0|Group6.29	0
Group6.35	688671	XLOC_008331	GB12816-RA	maternal	10	gnl|Amel_4.0|Group6.35	0.047619
Group6.35	688671	XLOC_008331	GB12816-RA	maternal	5
Group6.35	688708	XLOC_008331	GB12816-RA	maternal	10	gnl|Amel_4.0|Group6.35	0.473684
Group6.35	688708	XLOC_008331	GB12816-RA	maternal	5
Group6.35	688717	XLOC_008331	GB12816-RA	maternal	5
Group6.35	688758	XLOC_008331	GB12816-RA	maternal	10	gnl|Amel_4.0|Group6.35	0.25
Group6.35	688758	XLOC_008331	GB12816-RA	maternal	5
Group6.35	689028	XLOC_008331	GB12816-RA	maternal	10	gnl|Amel_4.0|Group6.35	1.8
Group6.35	689028	XLOC_008331	GB12816-RA	maternal	5
Group6.43	1216	XLOC_008400	GB20077-RA	paternal	4	gnl|Amel_4.0|Group6.43	1.66667
Group6.43	1930	XLOC_008400	GB20077-RA	paternal	4	gnl|Amel_4.0|Group6.43	0.310345
Group6.43	2017	XLOC_008400	GB20077-RA	paternal	4	gnl|Amel_4.0|Group6.43	0.181818
Group6.43	2023	XLOC_008400	GB20077-RA	paternal	4	gnl|Amel_4.0|Group6.43	0.888889
Group6.51	81723	XLOC_008523	GB11689-RA	maternal	4	gnl|Amel_4.0|Group6.51	0.888889
Group6.51	81738	XLOC_008523	GB11689-RA	maternal	4	gnl|Amel_4.0|Group6.51	0.0588235
Group6.51	81788	XLOC_008523	GB11689-RA	maternal	4	gnl|Amel_4.0|Group6.51	0
Group7.13	355619	XLOC_008691	GB18618-RA	maternal	7	gnl|Amel_4.0|Group7.13	3
Group7.13	356324	XLOC_008691	GB18618-RA	maternal	7	gnl|Amel_4.0|Group7.13	0.571429
Group7.13	356959	XLOC_008691	GB18618-RA	maternal	7	gnl|Amel_4.0|Group7.13	0.037037
Group7.13	357178	XLOC_008691	GB18618-RA	maternal	7	gnl|Amel_4.0|Group7.13	0.153846
Group7.13	357919	XLOC_008691	GB18618-RA	maternal	7	gnl|Amel_4.0|Group7.13	0.166667
Group7.13	358270	XLOC_008691	GB18618-RA	maternal	7	gnl|Amel_4.0|Group7.13	0.222222
Group7.13	358686	XLOC_008691	GB18618-RA	maternal	7	gnl|Amel_4.0|Group7.13	1
Group7.16	56447	XLOC_008738	GB12741-RA	maternal	1	gnl|Amel_4.0|Group7.16	0.2
Group7.16	56447	XLOC_008738	GB12741-RA	maternal	2
Group7.16	56447	XLOC_008738	GB12741-RA	maternal	1
Group7.16	74882	XLOC_008754	none	maternal	2	gnl|Amel_4.0|Group7.16	1.66667
Group7.28	110066	XLOC_008822	GB18904-RA	maternal	8	gnl|Amel_4.0|Group7.28	0
Group7.28	110066	XLOC_008822	GB18904-RA	maternal	12
Group7.28	110631	XLOC_008822	GB18904-RA	maternal	8	gnl|Amel_4.0|Group7.28	0.36
Group7.28	110631	XLOC_008822	GB18904-RA	maternal	12
Group7.28	110783	XLOC_008822	GB18904-RA	maternal	12
Group7.28	111129	XLOC_008822	GB18904-RA	maternal	12	gnl|Amel_4.0|Group7.28	1.08696
Group7.28	111264	XLOC_008822	GB18904-RA	maternal	12
Group7.28	111792	XLOC_008822	GB18904-RA	maternal	12	gnl|Amel_4.0|Group7.28	0.473684
Group7.28	113288	XLOC_008822	GB18904-RA	maternal	12	gnl|Amel_4.0|Group7.28	2.57895
Group7.28	113297	XLOC_008822	GB18904-RA	maternal	12	gnl|Amel_4.0|Group7.28	2.88235
Group7.28	113306	XLOC_008822	GB18904-RA	maternal	12	gnl|Amel_4.0|Group7.28	0.36
Group7.28	116717	XLOC_008822	GB18904-RA	maternal	12	gnl|Amel_4.0|Group7.28	0.571429
Group7.28	116832	XLOC_008822	GB18904-RA	maternal	12	gnl|Amel_4.0|Group7.28	0.142857
Group7.28	121691	XLOC_008822	GB18904-RA	maternal	8	gnl|Amel_4.0|Group7.28	2.57143
Group7.28	123866	XLOC_008822	GB18904-RA	maternal	8	gnl|Amel_4.0|Group7.28	1
Group7.28	124891	XLOC_008822	GB18904-RA	maternal	8	gnl|Amel_4.0|Group7.28	0.8
Group7.28	124919	XLOC_008822	GB18904-RA	maternal	8	gnl|Amel_4.0|Group7.28	0.285714
Group7.28	124935	XLOC_008822	GB18904-RA	maternal	8	gnl|Amel_4.0|Group7.28	0.727273
Group7.28	124940	XLOC_008822	GB18904-RA	maternal	8	gnl|Amel_4.0|Group7.28	0.0909091
Group7.28	127579	XLOC_008823	GB16732-RA	maternal	9	gnl|Amel_4.0|Group7.28	2
Group7.28	128469	XLOC_008823	GB16732-RA	maternal	9	gnl|Amel_4.0|Group7.28	1.8
Group7.28	128544	XLOC_008823	GB16732-RA	maternal	9	gnl|Amel_4.0|Group7.28	2
Group7.28	129421	XLOC_008823	GB16732-RA	maternal	9	gnl|Amel_4.0|Group7.28	0
Group7.28	131086	XLOC_008823	GB16732-RA	maternal	9	gnl|Amel_4.0|Group7.28	0
Group7.28	131236	XLOC_008823	GB16732-RA	maternal	9	gnl|Amel_4.0|Group7.28	0.888889
Group7.28	131313	XLOC_008823	GB16732-RA	maternal	9	gnl|Amel_4.0|Group7.28	0.0588235
Group7.28	131386	XLOC_008823	GB16732-RA	maternal	9	gnl|Amel_4.0|Group7.28	0
Group7.29	364137	XLOC_008840	GB16339-RA	maternal	8	gnl|Amel_4.0|Group7.29	0.0526316
Group7.29	364734	XLOC_008840	GB16339-RA	maternal	8	gnl|Amel_4.0|Group7.29	1.31579
Group7.29	365298	XLOC_008840	GB16339-RA	maternal	8
Group7.3	151760	XLOC_008852	GB17667-RA	paternal	1	gnl|Amel_4.0|Group7.3	0.142857
Group7.36	363	XLOC_008943	none	maternal	1	gnl|Amel_4.0|Group7.36	0.285714
Group7.45	44945	XLOC_009050	none	paternal	2	gnl|Amel_4.0|Group7.45	1.14286
Group7.47	297464	XLOC_009128	GB16582-RA	maternal	2	gnl|Amel_4.0|Group7.47	0.333333
Group7.47	297497	XLOC_009128	GB16582-RA	maternal	2	gnl|Amel_4.0|Group7.47	0.818182
Group7.5	17429	XLOC_009137	GB19819-RA	maternal	6	gnl|Amel_4.0|Group7.5	0.285714
Group7.5	18586	XLOC_009137	GB19819-RA	maternal	6	gnl|Amel_4.0|Group7.5	2.66667
Group7.5	20042	XLOC_009137	GB19819-RA	maternal	6	gnl|Amel_4.0|Group7.5	1.28571
Group8.14	77002	XLOC_009293	GB18689-RA	maternal	2	gnl|Amel_4.0|Group8.14	0
Group8.14	77323	XLOC_009293	GB18689-RA	maternal	2	gnl|Amel_4.0|Group8.14	0.727273
Group8.14	126251	XLOC_009285	GB13380-RA	maternal	1	gnl|Amel_4.0|Group8.14	0.2
Group8.14	126251	XLOC_009285	GB13380-RA	maternal	2
Group8.29	121317	XLOC_009603	GB19994-RA	maternal	6	gnl|Amel_4.0|Group8.29	0.6
Group8.29	121638	XLOC_009603	GB19994-RA	maternal	6	gnl|Amel_4.0|Group8.29	0.2
Group8.29	163964	XLOC_009603	GB19994-RA	maternal	6	gnl|Amel_4.0|Group8.29	0.04
Group8.29	164254	XLOC_009603	GB19994-RA	maternal	6	gnl|Amel_4.0|Group8.29	2.88235
Group8.29	164286	XLOC_009603	GB19994-RA	maternal	6	gnl|Amel_4.0|Group8.29	0.4
Group8.29	164286	XLOC_009619	GB13769-RA	maternal	2
Group8.29	165497	XLOC_009603	GB19994-RA	maternal	6	gnl|Amel_4.0|Group8.29	0.333333
Group8.29	165497	XLOC_009619	GB13769-RA	maternal	2
Group8.35	101395	XLOC_009696	GB19606-RA	paternal	1	gnl|Amel_4.0|Group8.35	0.25
Group9.10	502508	XLOC_009900	GB17617-RA	maternal	1	gnl|Amel_4.0|Group9.10	0.0588235
Group9.16	99131	XLOC_009998	GB12929-RA	maternal	2	gnl|Amel_4.0|Group9.16	0
Group9.16	110276	XLOC_009991	GB14388-RA	maternal	2	gnl|Amel_4.0|Group9.16	1.08696
Group9.16	110276	XLOC_009991	GB14388-RA	maternal	2
Group9.16	110980	XLOC_009991	GB14388-RA	maternal	2	gnl|Amel_4.0|Group9.16	3.52174
Group9.16	110980	XLOC_009991	GB14388-RA	maternal	2
Group9.16	114365	XLOC_009992	GB16184-RA	maternal	3	gnl|Amel_4.0|Group9.16	0.181818
Group9.16	128503	XLOC_009992	GB16184-RA	maternal	3	gnl|Amel_4.0|Group9.16	0.0526316
Group9.16	128503	XLOC_009999	GB16184-RA	maternal	2
Group9.16	129151	XLOC_009992	GB16184-RA	maternal	3	gnl|Amel_4.0|Group9.16	0.925926
Group9.16	129151	XLOC_009999	GB16184-RA	maternal	2
Group9.23	1382207	XLOC_010193	none	maternal	8
Group9.23	1382241	XLOC_010193	none	maternal	8	gnl|Amel_4.0|Group9.23	0
Group9.23	1382559	XLOC_010193	none	maternal	8	gnl|Amel_4.0|Group9.23	1.6
Group9.23	1382684	XLOC_010193	none	maternal	8	gnl|Amel_4.0|Group9.23	1.6
Group9.24	496016	XLOC_010207	GB10237-RA	maternal	2	gnl|Amel_4.0|Group9.24	0
Group9.24	568605	XLOC_010211	GB10568-RA	maternal	2	gnl|Amel_4.0|Group9.24	1.31579
Group9.24	592529	XLOC_010213	GB14290-RA	maternal	6	gnl|Amel_4.0|Group9.24	0.391304
Group9.24	593183	XLOC_010213	GB14290-RA	maternal	6	gnl|Amel_4.0|Group9.24	1
Group9.24	595031	XLOC_010213	GB14290-RA	maternal	6	gnl|Amel_4.0|Group9.24	1.92308
Group9.24	595604	XLOC_010213	GB14290-RA	maternal	6	gnl|Amel_4.0|Group9.24	1.33333
Group9.24	596826	XLOC_010213	GB14290-RA	maternal	6	gnl|Amel_4.0|Group9.24	1.68966
Group9.24	598878	XLOC_010213	GB14290-RA	maternal	6	gnl|Amel_4.0|Group9.24	1.92308
Group9.24	772183	XLOC_010250	GB10055-RA	maternal	3	gnl|Amel_4.0|Group9.24	3.26667
Group9.24	772270	XLOC_010250	GB10055-RA	maternal	3	gnl|Amel_4.0|Group9.24	0.04
Group9.24	772276	XLOC_010250	GB10055-RA	maternal	3	gnl|Amel_4.0|Group9.24	0.285714
Group9.25	317353	XLOC_010291	GB14001-RA	maternal	1	gnl|Amel_4.0|Group9.25	0.529412
GroupUn.145	3304	XLOC_010961	GB17190-RA	maternal	10	gnl|Amel_4.0|GroupUn.145	0.333333
GroupUn.145	3304	XLOC_010961	GB17190-RA	maternal	9
GroupUn.145	3667	XLOC_010961	GB17190-RA	maternal	10	gnl|Amel_4.0|GroupUn.145	2.66667
GroupUn.145	3667	XLOC_010961	GB17190-RA	maternal	9
GroupUn.145	3796	XLOC_010961	GB17190-RA	maternal	10	gnl|Amel_4.0|GroupUn.145	0.391304
GroupUn.145	3796	XLOC_010961	GB17190-RA	maternal	9
GroupUn.145	3808	XLOC_010961	GB17190-RA	maternal	10	gnl|Amel_4.0|GroupUn.145	0.222222
GroupUn.145	3808	XLOC_010961	GB17190-RA	maternal	9
GroupUn.145	4312	XLOC_010961	GB17190-RA	maternal	10	gnl|Amel_4.0|GroupUn.145	1
GroupUn.145	4312	XLOC_010961	GB17190-RA	maternal	9
GroupUn.145	5061	XLOC_010961	GB17190-RA	maternal	9	gnl|Amel_4.0|GroupUn.145	0.0526316
GroupUn.145	27251	XLOC_010961	GB17190-RA	maternal	9	gnl|Amel_4.0|GroupUn.145	0
GroupUn.145	27297	XLOC_010961	GB17190-RA	maternal	9	gnl|Amel_4.0|GroupUn.145	0
GroupUn.145	27372	XLOC_010961	GB17190-RA	maternal	9	gnl|Amel_4.0|GroupUn.145	0.0769231
GroupUn.145	46444	XLOC_010959	GB17548-RA	maternal	4	gnl|Amel_4.0|GroupUn.145	1.08696
GroupUn.145	46444	XLOC_010959	GB17548-RA	maternal	4
GroupUn.145	46595	XLOC_010959	GB17548-RA	maternal	4	gnl|Amel_4.0|GroupUn.145	0.25
GroupUn.145	46595	XLOC_010959	GB17548-RA	maternal	6
GroupUn.145	46595	XLOC_010959	GB17548-RA	maternal	4
GroupUn.145	46603	XLOC_010959	GB17548-RA	maternal	4	gnl|Amel_4.0|GroupUn.145	0.5
GroupUn.145	46603	XLOC_010959	GB17548-RA	maternal	6
GroupUn.145	46603	XLOC_010959	GB17548-RA	maternal	4
GroupUn.145	46758	XLOC_010959	GB17548-RA	maternal	4	gnl|Amel_4.0|GroupUn.145	1.6
GroupUn.145	46758	XLOC_010959	GB17548-RA	maternal	6
GroupUn.145	46758	XLOC_010959	GB17548-RA	maternal	4
GroupUn.170	23022	XLOC_011143	GB14226-RA	maternal	2	gnl|Amel_4.0|GroupUn.170	3.26667
GroupUn.170	25016	XLOC_011143	GB14226-RA	maternal	2	gnl|Amel_4.0|GroupUn.170	0.047619
GroupUn.178	12937	XLOC_011191	GB30595-RA	maternal	1	gnl|Amel_4.0|GroupUn.178	0.529412
GroupUn.229	18609	XLOC_011415	GB11088-RA	maternal	2	gnl|Amel_4.0|GroupUn.229	0.473684
GroupUn.229	18609	XLOC_011419	GB11088-RA	maternal	2
GroupUn.270	25189	XLOC_011625	GB10855-RA	maternal	1	gnl|Amel_4.0|GroupUn.270	1.6
GroupUn.298	5890	XLOC_011775	GB18949-RA	maternal	1	gnl|Amel_4.0|GroupUn.298	0.529412
GroupUn.32	16009	XLOC_011857	GB13264-RA	maternal	1	gnl|Amel_4.0|GroupUn.32	1.2
GroupUn.381	5666	XLOC_012155	GB30507-RA	maternal	7
GroupUn.381	7629	XLOC_012155	GB30507-RA	maternal	7	gnl|Amel_4.0|GroupUn.381	2.77778
GroupUn.381	11852	XLOC_012155	GB30507-RA	maternal	7	gnl|Amel_4.0|GroupUn.381	0.0526316
GroupUn.381	12884	XLOC_012155	GB30507-RA	maternal	7	gnl|Amel_4.0|GroupUn.381	0.888889
GroupUn.381	13040	XLOC_012155	GB30507-RA	maternal	7	gnl|Amel_4.0|GroupUn.381	0
GroupUn.381	13691	XLOC_012155	GB30507-RA	maternal	7	gnl|Amel_4.0|GroupUn.381	1.19048
GroupUn.4763	2833	XLOC_012641	none	maternal	4	gnl|Amel_4.0|GroupUn.4763	2.66667
GroupUn.593	9433	XLOC_013195	GB13626-RA	maternal	6	gnl|Amel_4.0|GroupUn.593	1.63636
GroupUn.593	9514	XLOC_013195	GB13626-RA	maternal	6	gnl|Amel_4.0|GroupUn.593	0.166667
GroupUn.593	11724	XLOC_013195	GB13626-RA	maternal	6	gnl|Amel_4.0|GroupUn.593	0.142857
GroupUn.700	10578	XLOC_013628	GB30517-RA	maternal	4	gnl|Amel_4.0|GroupUn.700	3.52174
GroupUn.700	10592	XLOC_013628	GB30517-RA	maternal	4	gnl|Amel_4.0|GroupUn.700	0.04
GroupUn.702	6228	XLOC_013636	GB17494-RA	maternal	2	gnl|Amel_4.0|GroupUn.702	1
GroupUn.7596	33780	XLOC_013854	GB30541-RA	maternal	1	gnl|Amel_4.0|GroupUn.7596	0.0769231
GroupUn.7596	33780	XLOC_013854	GB30541-RA	maternal	2
GroupUn.7596	33780	XLOC_013854	GB30541-RA	maternal	1
GroupUn.7636	787	XLOC_013863	GB19337-RA	maternal	1	gnl|Amel_4.0|GroupUn.7636	0.615385
GroupUn.8239	228	XLOC_014112	GB13950-RA	maternal	1
GroupUn.8239	3629	XLOC_014112	GB13950-RA	maternal	1	gnl|Amel_4.0|GroupUn.8239	2.77778
GroupUn.8807	8328	XLOC_014296	GB13316-RA	maternal	3	gnl|Amel_4.0|GroupUn.8807	0.818182
GroupUn.8807	8328	XLOC_014296	GB13316-RA	maternal	3
GroupUn.8807	8456	XLOC_014296	GB13316-RA	maternal	3	gnl|Amel_4.0|GroupUn.8807	0.0666667
GroupUn.8807	8456	XLOC_014296	GB13316-RA	maternal	3
GroupUn.8807	9558	XLOC_014296	GB13316-RA	maternal	3	gnl|Amel_4.0|GroupUn.8807	0.666667
GroupUn.8807	9558	XLOC_014296	GB13316-RA	maternal	3
